# Supplementary material for: Impact of Rocky Desertification Control on Soil Bacterial Community in Karst Graben Basin, Southwestern China
Source: Front Microbiol. 2021 Mar 10;12:636405. doi: 10.3389/fmicb.2021.636405 (PMC8006366; doi:10.3389/fmicb.2021.636405)
Supplement: Supplementary Table 1 — The bacterial taxonomy of the soil samples. [file Table_1.XLSX]

## Sheet: Phyla
# Constructed from biom file
#OTU ID	AF1	AF2	AF3	CL1	CL2	CL3	CL4	CL5	CL6	GL1	GL2	GL3	GL4	PF1	PF2	PF3	RD1	RD2	RD3
D_0__Bacteria;D_1__Acidobacteria	0.273534	0.314885	0.333107	0.36057	0.221584	0.270663	0.105049	0.20237	0.1712	0.281053	0.281	0.328669	0.197097	0.213283	0.235524	0.220018	0.22811	0.226805	0.302825
D_0__Bacteria;D_1__Actinobacteria	0.035608	0.0201535	0.0266277	0.0499139	0.067248	0.0364956	0.0061087	0.0136793	0.023234	0.0227641	0.0886545	0.0708505	0.0723646	0.0216154	0.0270454	0.0293427	0.0393672	0.0375398	0.0268887
D_0__Bacteria;D_1__Armatimonadetes	0.00892811	0.0152457	0.0119041	0.00396805	0.00334151	0.00511669	0.00402026	0.00574323	0.00918916	0.00981569	0.00501227	0.00710072	0.0139404	0.00302825	0.00240171	0.00402026	0.00443795	0.00417689	0.00647418
D_0__Bacteria;D_1__BRC1	0.000104422	0.000417689	0.000156633	0.000156633	0.0004699	0.000313267	0.000365478	0.000208845	0	0.000417689	0.0004699	0.000156633	0.000156633	0	0.000208845	0.000313267	0.000365478	0.0004699	5.22111e-05
D_0__Bacteria;D_1__Bacteroidetes	0.101551	0.0679267	0.064533	0.170835	0.0989401	0.116901	0.319428	0.214849	0.107033	0.184096	0.076907	0.11168	0.0606171	0.106511	0.130058	0.0804052	0.172871	0.128962	0.162638
D_0__Bacteria;D_1__Caldiserica	0.000104422	0.000156633	0.000104422	0.000156633	0.000156633	0.000104422	0.000208845	5.22111e-05	5.22111e-05	5.22111e-05	0.000104422	0	0	0.000104422	5.22111e-05	0.000104422	0	0.000104422	0
D_0__Bacteria;D_1__Calditrichaeota	0	0	0	0	5.22111e-05	5.22111e-05	0	0	0	0	0	0	5.22111e-05	0	0	5.22111e-05	0	5.22111e-05	5.22111e-05
D_0__Bacteria;D_1__Chlamydiae	0.000417689	0.0004699	5.22111e-05	5.22111e-05	0.000156633	0	0.0004699	0.000156633	0.0023495	0	5.22111e-05	0	0.00386362	5.22111e-05	0	0.000156633	0.000156633	5.22111e-05	5.22111e-05
D_0__Bacteria;D_1__Chloroflexi	0.0669347	0.0605649	0.0619746	0.087297	0.0587375	0.0799353	0.0399415	0.0502793	0.0681355	0.120451	0.096695	0.0909518	0.0583721	0.07863	0.103326	0.067248	0.0464679	0.0378531	0.0519501
D_0__Bacteria;D_1__Cloacimonetes	0.000313267	0.000156633	0.000261056	0.000208845	5.22111e-05	0.000208845	0.000313267	0.000156633	0.000104422	0.000365478	0.000365478	0.000104422	0.000156633	0.000313267	5.22111e-05	0.000156633	5.22111e-05	0.000104422	0.000208845
D_0__Bacteria;D_1__Cyanobacteria	0.000626534	0.000574323	0.0004699	0.00109643	0.000783167	0.000887589	0.000887589	0.00292382	0.00266277	0.000417689	0.000730956	0.00151412	0.00172297	0.000261056	0.000208845	0.000835378	0.00125307	0.000417689	0.00193181
D_0__Bacteria;D_1__Dependentiae	0.000261056	0.000626534	0.000156633	0.000208845	0.000156633	0.000365478	0.000208845	0.000104422	5.22111e-05	0.0004699	0.000208845	0.000261056	0.0004699	0.000417689	0.000156633	0.000208845	0.000365478	0.00130528	0.000365478
D_0__Bacteria;D_1__Elusimicrobia	0.00386362	0.00584765	0.00736177	0.00125307	0.00120086	0.000835378	0.000626534	0.000626534	0.00130528	0.00120086	0.00172297	0.00240171	0.00255835	0.000626534	0.00109643	0.000626534	0.00177518	0.00156633	0.00339372
D_0__Bacteria;D_1__Entotheonellaeota	0.00114865	0.0004699	0.000730956	0.00135749	0.000887589	0.000626534	0	0.000365478	0.000887589	0.00104422	0.0014097	0.000835378	0.000156633	0.000730956	0.00109643	0.000992012	0.00172297	0.00109643	0.000626534
D_0__Bacteria;D_1__Epsilonbacteraeota	0.000417689	0.0004699	0.000835378	0.000522111	0.000313267	0.000626534	0.000417689	0.0004699	0.000522111	0.000574323	0.000626534	0.000678745	0.000365478	0.000417689	0.000522111	0.000678745	0.000261056	0.000522111	0.000261056
D_0__Bacteria;D_1__FBP	0.000156633	5.22111e-05	5.22111e-05	0.000208845	0.0004699	0.000208845	0.000104422	0.000261056	0.000208845	0	0.000208845	0.000208845	0.000104422	5.22111e-05	0	0	5.22111e-05	0.000156633	0.000104422
D_0__Bacteria;D_1__FCPU426	0.000730956	0.000939801	0.000626534	0	0.000156633	5.22111e-05	0.000626534	0.0004699	0.000313267	0.00135749	0	0	0.000104422	0.000261056	0.000730956	0.000626534	0.00193181	0.0004699	0.00271498
D_0__Bacteria;D_1__Fibrobacteres	0.0004699	0.000208845	0.000417689	0.000156633	0.000104422	0.000156633	5.22111e-05	0	0	0.000992012	0.000104422	0.000104422	0	0	0.000104422	0	0.000365478	0.000104422	0.000104422
D_0__Bacteria;D_1__Firmicutes	0.0200491	0.016812	0.0222942	0.0295515	0.020519	0.0407247	0.0303347	0.0235994	0.0472511	0.0311178	0.0638542	0.0430742	0.116326	0.0261056	0.0320054	0.0130006	0.0143059	0.0383752	0.0194748
D_0__Bacteria;D_1__GAL15	0	0	0	5.22111e-05	0	0.000156633	0	0	0	0	5.22111e-05	0	0	0.000208845	0	5.22111e-05	0	0	0
D_0__Bacteria;D_1__Gemmatimonadetes	0.0511147	0.056127	0.0509059	0.0199447	0.0300736	0.0198402	0.017073	0.0539863	0.114186	0.0206234	0.0132094	0.0261056	0.0496528	0.0337284	0.0273064	0.0340417	0.0164465	0.0160288	0.0330497
D_0__Bacteria;D_1__Hydrogenedentes	0	0.000156633	5.22111e-05	0	5.22111e-05	0	0.000261056	0.000208845	5.22111e-05	0	0	0	0	0	0.000104422	5.22111e-05	5.22111e-05	0	0
D_0__Bacteria;D_1__Kiritimatiellaeota	0.000208845	0.000261056	0.000313267	0.000156633	0.000156633	0.000104422	0.000208845	0.000156633	0.000156633	0.000104422	0.000261056	0.000365478	0.000208845	0.000417689	0.000104422	0.000313267	0.000208845	0.000208845	0.000313267
D_0__Bacteria;D_1__Latescibacteria	0.0112776	0.0284551	0.0190571	0.00255835	0.00360257	0.00402026	0.00313267	0.00454237	0.00631755	0.01039	0.0042291	0.00156633	0.00433352	0.0208322	0.00699629	0.00720514	0.0120086	0.00986791	0.00824936
D_0__Bacteria;D_1__Modulibacteria	0	5.22111e-05	0	0	0	0	0	5.22111e-05	0	0	0	0	0	0	0	0	5.22111e-05	5.22111e-05	0
D_0__Bacteria;D_1__Nitrospirae	0.000835378	0.00861484	0.000992012	0.000992012	0.0056388	0.00318488	0.00532554	0.00981569	0.00736177	0.000313267	0.000730956	0.00130528	0.000887589	0.00558659	0.00349815	0.00522111	0.000313267	0.000522111	0.0004699
D_0__Bacteria;D_1__Omnitrophicaeota	0.000522111	0.000939801	0.00104422	0.000417689	0.000939801	0.000835378	0.000626534	0.000208845	0.000626534	0.000208845	0.000313267	0.000522111	0.0004699	0.000887589	0.000678745	0.000261056	0.000939801	0.000261056	0.000730956
D_0__Bacteria;D_1__Patescibacteria	0.014097	0.00960685	0.012113	0.00198402	0.00203623	0.00198402	0.00417689	0.000939801	0.00130528	0.00950243	0.0018796	0.00245392	0.00903253	0.00255835	0.00245392	0.0028194	0.00720514	0.00271498	0.0056388
D_0__Bacteria;D_1__Planctomycetes	0.0575367	0.0619224	0.0637498	0.0270976	0.0263666	0.0178562	0.0157156	0.0256357	0.0308046	0.0355036	0.029186	0.0312745	0.0323709	0.0355558	0.0370177	0.0284551	0.0616614	0.0572234	0.0638542
D_0__Bacteria;D_1__Proteobacteria	0.213387	0.218138	0.201692	0.143998	0.130632	0.133765	0.355453	0.208427	0.214692	0.200647	0.184619	0.152039	0.243722	0.209837	0.16577	0.125463	0.237039	0.266016	0.22409
D_0__Bacteria;D_1__Rokubacteria	0.00903253	0.00777946	0.0120086	0.00402026	0.00334151	0.00522111	0.00114865	0.00334151	0.00292382	0.00736177	0.00694408	0.00725735	0.00334151	0.00929358	0.0051689	0.00777946	0.00835378	0.00939801	0.00490785
D_0__Bacteria;D_1__Spirochaetes	0.000626534	0.000574323	0.000365478	0.000313267	0.000365478	0.000261056	0.000522111	0.000626534	0.000208845	0.000626534	0.000365478	0.000208845	0.000313267	0.0004699	0.000156633	0.000365478	0.000574323	0.000365478	0.000522111
D_0__Bacteria;D_1__Synergistetes	0.000678745	0.0004699	0.00135749	0.000574323	0.000730956	0.000574323	0.000626534	0.000313267	0.0004699	0.000522111	0.0004699	0.000783167	0.000574323	0.000939801	0.000208845	0.000574323	0.000365478	0.000678745	0.0004699
D_0__Bacteria;D_1__Thermotogae	0.000574323	0.000417689	0.000626534	0.000365478	0.0004699	0.000104422	0.000208845	0.0004699	0.000417689	0.000313267	0.000313267	0.000365478	0.000365478	0.000313267	0.000313267	0.000417689	0.000208845	0.000626534	0.0004699
D_0__Bacteria;D_1__Verrucomicrobia	0.108547	0.0880802	0.0952331	0.0552394	0.0655772	0.0329974	0.0227118	0.0440662	0.0522634	0.0458936	0.119616	0.0748708	0.111627	0.0391584	0.0494962	0.0616614	0.105258	0.148697	0.0716859
D_0__Bacteria;D_1__WPS-2	0	5.22111e-05	0	0.000104422	0	0	0	0	0	0	0.000104422	0	0.00125307	0	0	0	0	0	0
D_0__Bacteria;D_1__WS2	0.000208845	5.22111e-05	0.000104422	0.000104422	5.22111e-05	0.000156633	0	0	0	5.22111e-05	5.22111e-05	0.000156633	0	0	0.000104422	0	0	0.000104422	0.000156633
D_0__Bacteria;D_1__Zixibacteria	0	0	0	0	0	0	0	0	0	0	0	0	0	0.000156633	0.000208845	0	5.22111e-05	0.000104422	0
D_0__Bacteria;Other	0	0	0	5.22111e-05	0	0.000104422	0	5.22111e-05	0	5.22111e-05	0	5.22111e-05	5.22111e-05	5.22111e-05	0.000156633	5.22111e-05	0.000104422	5.22111e-05	5.22111e-05
Unassigned;Other	0.00626534	0.00464679	0.00511669	0.0023495	0.00250613	0.00302825	0.00292382	0.00214066	0.00287161	0.0070485	0.00224508	0.00208845	0.0042291	0.00720514	0.00323709	0.00302825	0.00537775	0.00266277	0.00344594

## Sheet: Class
# Constructed from biom file
#OTU ID	AF1	AF2	AF3	CL1	CL2	CL3	CL4	CL5	CL6	GL1	GL2	GL3	GL4	PF1	PF2	PF3	RD1	RD2	RD3
D_0__Bacteria;D_1__Acidobacteria;D_2__AT-s3-28	0	0	0.000156633	0	5.22111e-05	0	0	0	0	0	0	5.22111e-05	0	5.22111e-05	5.22111e-05	0	5.22111e-05	0	0
D_0__Bacteria;D_1__Acidobacteria;D_2__Acidobacteriia	0.0953898	0.169686	0.15324	0.0107555	0.0105989	0.0084582	0.0182739	0.0154023	0.0341461	0.0176474	0.0151934	0.0133138	0.0609304	0.0119564	0.00945022	0.00965906	0.0318488	0.0276197	0.0501749
D_0__Bacteria;D_1__Acidobacteria;D_2__Aminicenantia	0.000104422	0	5.22111e-05	5.22111e-05	0.000104422	0	5.22111e-05	0	0	0.000104422	0	0	0	5.22111e-05	0	5.22111e-05	0	0.000104422	0.000156633
D_0__Bacteria;D_1__Acidobacteria;D_2__Blastocatellia (Subgroup 4)	0.0906385	0.0525766	0.0798308	0.263457	0.140657	0.161698	0.0411424	0.109069	0.0568579	0.14948	0.170991	0.235681	0.0913173	0.0410902	0.11168	0.0854174	0.0904297	0.107451	0.165144
D_0__Bacteria;D_1__Acidobacteria;D_2__Holophagae	0.0165509	0.0102856	0.0138882	0.00725735	0.00694408	0.00777946	0.00193181	0.00668303	0.00960685	0.0307002	0.00757062	0.0136793	0.0119041	0.00788388	0.0154545	0.0139404	0.00569101	0.00683966	0.0165509
D_0__Bacteria;D_1__Acidobacteria;D_2__Subgroup 11	0.000574323	0.00114865	0.000104422	0.000365478	0.000208845	0.000522111	0.000261056	0.000626534	0.000313267	0.000992012	0.000208845	5.22111e-05	5.22111e-05	0.0028194	0.000992012	0.000835378	0.00125307	0.000730956	0.000887589
D_0__Bacteria;D_1__Acidobacteria;D_2__Subgroup 15	0	0.000417689	0.000261056	5.22111e-05	0.000104422	0	0.000156633	0.000313267	0.000156633	0.000104422	5.22111e-05	5.22111e-05	0	0.000626534	0.000261056	0.000156633	5.22111e-05	0.000156633	0
D_0__Bacteria;D_1__Acidobacteria;D_2__Subgroup 17	0.00245392	0.00261056	0.00208845	0.00104422	0.00172297	0.0014097	0.0004699	0.000887589	0.000887589	0.00297604	0.00193181	0.00120086	0.000939801	0.00219287	0.00156633	0.0018796	0.00464679	0.00355036	0.00266277
D_0__Bacteria;D_1__Acidobacteria;D_2__Subgroup 18	0.000156633	0.000104422	0.000208845	5.22111e-05	5.22111e-05	0.000522111	5.22111e-05	0.000104422	0.000156633	0.000522111	0.000261056	0.000104422	0	0.000156633	0.0004699	0.000313267	0.000313267	0.000313267	0.000104422
D_0__Bacteria;D_1__Acidobacteria;D_2__Subgroup 19	0.000104422	5.22111e-05	5.22111e-05	0	0	0.000104422	0	0	5.22111e-05	0	5.22111e-05	5.22111e-05	0	5.22111e-05	5.22111e-05	0	0	0	0
D_0__Bacteria;D_1__Acidobacteria;D_2__Subgroup 20	0	0	0.000104422	0.000156633	5.22111e-05	0	0.000104422	5.22111e-05	5.22111e-05	5.22111e-05	0	0	0	0.000626534	0.000208845	5.22111e-05	0	0	0
D_0__Bacteria;D_1__Acidobacteria;D_2__Subgroup 22	0.00266277	0.00809273	0.00428131	0.00135749	0.0004699	0.0004699	0.000574323	0.000522111	0.000313267	0.00344594	0.000208845	0.000522111	0.000313267	0.0117475	0.00276719	0.00313267	0.00866705	0.00407247	0.00266277
D_0__Bacteria;D_1__Acidobacteria;D_2__Subgroup 25	0.00125307	0.00104422	0.00161855	0.00177518	0.000992012	0.0018796	0.00323709	0.0018796	0.00250613	0.00266277	0.00255835	0.00135749	0.0018796	0.000887589	0.00156633	0.000835378	0.000574323	0.000730956	0.00120086
D_0__Bacteria;D_1__Acidobacteria;D_2__Subgroup 5	0.00537775	0.00673524	0.00668303	0.0042291	0.00334151	0.00229729	0.00417689	0.00459458	0.00365478	0.00605649	0.00443795	0.00156633	0.00172297	0.00595207	0.00459458	0.00396805	0.00710072	0.00537775	0.00402026
D_0__Bacteria;D_1__Acidobacteria;D_2__Subgroup 6	0.0561792	0.0607216	0.0697541	0.0682922	0.0548217	0.0832768	0.0340417	0.0611392	0.0609826	0.064533	0.0762805	0.0584243	0.0275153	0.12515	0.0832768	0.0961207	0.0747141	0.066517	0.054143
D_0__Bacteria;D_1__Acidobacteria;D_2__Thermoanaerobaculia	0.00208845	0.00135749	0.000730956	0.00172297	0.0014097	0.00219287	0.000522111	0.00109643	0.00146191	0.00172297	0.00114865	0.00240171	0.000417689	0.00203623	0.00302825	0.00365478	0.00276719	0.00334151	0.00496006
D_0__Bacteria;D_1__Acidobacteria;D_2__c5LKS83	0	5.22111e-05	5.22111e-05	0	5.22111e-05	5.22111e-05	5.22111e-05	0	5.22111e-05	5.22111e-05	0.000104422	0.000208845	0.000104422	0	0.000104422	0	0	0	0.000156633
D_0__Bacteria;D_1__Actinobacteria;D_2__0319-7L14	0	0	0	0	0	0	0	0	0	0	0	5.22111e-05	0.000208845	0	0	0	0	0	0
D_0__Bacteria;D_1__Actinobacteria;D_2__Acidimicrobiia	0.00589986	0.00396805	0.00595207	0.0042291	0.00480343	0.00261056	0.000783167	0.00177518	0.00219287	0.00381141	0.00569101	0.00537775	0.00391584	0.00271498	0.00302825	0.00214066	0.00537775	0.004699	0.0037592
D_0__Bacteria;D_1__Actinobacteria;D_2__Actinobacteria	0.00856263	0.00511669	0.00699629	0.0194225	0.0347204	0.0170208	0.00271498	0.00730956	0.0133661	0.00934579	0.0346682	0.0268365	0.0417167	0.00981569	0.0101812	0.00830157	0.0157156	0.0160288	0.0100245
D_0__Bacteria;D_1__Actinobacteria;D_2__MB-A2-108	0.00198402	0.0018796	0.00193181	0.00114865	0.00161855	0.00109643	0.000156633	0.000365478	0.000261056	0.00104422	0.00386362	0.00114865	0.00114865	0.00125307	0.00193181	0.00172297	0.00130528	0.00125307	0.000678745
D_0__Bacteria;D_1__Actinobacteria;D_2__Rubrobacteria	0.000365478	0	0.000156633	0.00887589	0.00391584	0.00365478	0.000313267	0.000417689	0.000365478	0.000887589	0.0120086	0.0124785	0.00443795	0.000574323	0.00104422	0.000835378	0.000417689	0.00104422	0.000417689
D_0__Bacteria;D_1__Actinobacteria;D_2__Thermoleophilia	0.018796	0.00918916	0.0115909	0.0162377	0.0221897	0.012113	0.00214066	0.00381141	0.0070485	0.00767504	0.0324231	0.0249569	0.0209367	0.00725735	0.0108599	0.0163421	0.0165509	0.0145147	0.0120086
D_0__Bacteria;D_1__Armatimonadetes;D_2__Armatimonadia	0.000365478	0.000313267	0.000365478	0.000208845	0.000104422	0.000208845	0	0.000208845	0.000313267	0.000730956	0.000887589	0.000626534	0.000783167	0.000104422	0	5.22111e-05	0.000313267	0.000522111	0.000261056
D_0__Bacteria;D_1__Armatimonadetes;D_2__Chthonomonadetes	0.00574323	0.00506448	0.00783167	0.00240171	0.00214066	0.00323709	0.00255835	0.00339372	0.00647418	0.00746619	0.0032893	0.00475121	0.0120608	0.0018796	0.00172297	0.00240171	0.0028194	0.00208845	0.00396805
D_0__Bacteria;D_1__Armatimonadetes;D_2__Fimbriimonadia	0.00167076	0.00866705	0.00287161	0.000313267	0.000313267	0.00109643	0.00109643	0.00167076	0.00135749	0.000887589	0.000156633	0.000522111	0.000783167	0.000522111	0.000417689	0.000626534	0.000626534	0.000365478	0.00135749
D_0__Bacteria;D_1__Armatimonadetes;D_2__uncultured	0.00114865	0.00120086	0.000835378	0.00104422	0.000783167	0.000574323	0.000365478	0.0004699	0.00104422	0.000730956	0.000678745	0.00120086	0.000313267	0.000522111	0.000261056	0.000939801	0.000678745	0.00120086	0.000887589
D_0__Bacteria;D_1__BRC1;D_2__uncultured bacterium	0.000104422	0.000417689	0.000156633	0.000156633	0.0004699	0.000313267	0.000365478	0.000208845	0	0.000417689	0.0004699	0.000156633	0.000156633	0	0.000156633	0.000261056	0.000365478	0.0004699	5.22111e-05
D_0__Bacteria;D_1__BRC1;D_2__uncultured organism	0	0	0	0	0	0	0	0	0	0	0	0	0	0	5.22111e-05	5.22111e-05	0	0	0
D_0__Bacteria;D_1__Bacteroidetes;D_2__Bacteroidia	0.0994622	0.0650551	0.0629666	0.168642	0.0969039	0.114499	0.318227	0.213439	0.105049	0.180285	0.0756539	0.110113	0.0576411	0.105414	0.128909	0.0794654	0.171305	0.127291	0.160079
D_0__Bacteria;D_1__Bacteroidetes;D_2__Ignavibacteria	0.00208845	0.00287161	0.00156633	0.00219287	0.00203623	0.00240171	0.00120086	0.0014097	0.00198402	0.00381141	0.00125307	0.00156633	0.00297604	0.00109643	0.00114865	0.000939801	0.00156633	0.00167076	0.00255835
D_0__Bacteria;D_1__Caldiserica;D_2__Caldisericia	0.000104422	0.000156633	0.000104422	0.000156633	0.000156633	0.000104422	0.000208845	5.22111e-05	5.22111e-05	5.22111e-05	0.000104422	0	0	0.000104422	5.22111e-05	0.000104422	0	0.000104422	0
D_0__Bacteria;D_1__Calditrichaeota;D_2__Calditrichia	0	0	0	0	5.22111e-05	5.22111e-05	0	0	0	0	0	0	5.22111e-05	0	0	5.22111e-05	0	5.22111e-05	5.22111e-05
D_0__Bacteria;D_1__Chlamydiae;D_2__Chlamydiae	0.000417689	0.0004699	5.22111e-05	5.22111e-05	0.000156633	0	0.0004699	0.000156633	0.0023495	0	5.22111e-05	0	0.00386362	5.22111e-05	0	0.000156633	0.000156633	5.22111e-05	5.22111e-05
D_0__Bacteria;D_1__Chloroflexi;D_2__AD3	0.00501227	0.00626534	0.0079883	0	0.000104422	0.000365478	0	5.22111e-05	0.000156633	5.22111e-05	0.000208845	5.22111e-05	0.000417689	0.000104422	0.000104422	5.22111e-05	0.000156633	0.000104422	0.000626534
D_0__Bacteria;D_1__Chloroflexi;D_2__Anaerolineae	0.0277241	0.0208845	0.0179084	0.0754973	0.0411946	0.0685532	0.0364956	0.0396805	0.0513236	0.105884	0.0783167	0.0691276	0.0370177	0.068501	0.0909518	0.051689	0.028925	0.0277763	0.0358691
D_0__Bacteria;D_1__Chloroflexi;D_2__Chloroflexia	0.00636976	0.00271498	0.00464679	0.00537775	0.00971127	0.00417689	0.0014097	0.00496006	0.00772725	0.00501227	0.00913695	0.00898032	0.00548217	0.00318488	0.00605649	0.00532554	0.00647418	0.0032893	0.00605649
D_0__Bacteria;D_1__Chloroflexi;D_2__Dehalococcoidia	0.00146191	0.000626534	0.0014097	0.000417689	0.0004699	0.00104422	0.000261056	0.000261056	0.000417689	0.00250613	0.000417689	0.000417689	0.000417689	0.000992012	0.0014097	0.000887589	0.00161855	0.00109643	0.00130528
D_0__Bacteria;D_1__Chloroflexi;D_2__Gitt-GS-136	0.000156633	0.000313267	0.0004699	5.22111e-05	0.000208845	0.000208845	5.22111e-05	5.22111e-05	0	0	0.000104422	0.000104422	0.000208845	0.000156633	0.000156633	0.000208845	0.000313267	0.000104422	0.000104422
D_0__Bacteria;D_1__Chloroflexi;D_2__JG30-KF-CM66	0.000574323	0.0004699	0.000887589	5.22111e-05	0.000365478	0.000104422	5.22111e-05	5.22111e-05	0.000104422	0.000417689	0.000156633	0.000156633	0.000104422	0.000156633	5.22111e-05	0.000261056	0.000261056	0.000208845	0.000261056
D_0__Bacteria;D_1__Chloroflexi;D_2__KD4-96	0.0037592	0.00417689	0.00302825	0.00135749	0.00156633	0.00109643	0.000365478	0.000992012	0.000522111	0.00156633	0.00208845	0.00135749	0.00203623	0.00193181	0.00125307	0.00214066	0.00292382	0.00135749	0.00177518
D_0__Bacteria;D_1__Chloroflexi;D_2__Ktedonobacteria	0.00584765	0.0037592	0.00475121	0.00161855	0.00167076	0.000678745	0.000574323	0.00130528	0.00229729	0.00198402	0.00177518	0.00203623	0.00506448	0.0004699	0.000156633	0.000835378	0.00177518	0.00198402	0.00276719
D_0__Bacteria;D_1__Chloroflexi;D_2__OLB14	5.22111e-05	0.000156633	0	0	5.22111e-05	0	5.22111e-05	0.000365478	0.000104422	0.000104422	0	0	0	0.000156633	5.22111e-05	0.000104422	0	5.22111e-05	0
D_0__Bacteria;D_1__Chloroflexi;D_2__P2-11E	0.0138882	0.0182739	0.0181173	0.000208845	0.00130528	0.00151412	0.000208845	0.000678745	0.0028194	0.0018796	0.000835378	0.00240171	0.004699	0.00109643	0.00156633	0.00381141	0.0018796	0.000522111	0.00182739
D_0__Bacteria;D_1__Chloroflexi;D_2__SHA-26	0.000208845	0.000261056	0.000365478	0	5.22111e-05	0	0	5.22111e-05	0	0	0	0	0	0	0	5.22111e-05	0	0	5.22111e-05
D_0__Bacteria;D_1__Chloroflexi;D_2__TK10	0.0018796	0.00266277	0.00240171	0.00271498	0.00203623	0.00219287	0.0004699	0.00182739	0.00266277	0.00104422	0.00365478	0.00631755	0.00292382	0.0018796	0.00156633	0.0018796	0.00214066	0.00135749	0.00130528
D_0__Bacteria;D_1__Cloacimonetes;D_2__Cloacimonadia	0.000313267	0.000156633	0.000261056	0.000208845	5.22111e-05	0.000208845	0.000313267	0.000156633	0.000104422	0.000365478	0.000365478	0.000104422	0.000156633	0.000313267	5.22111e-05	0.000156633	5.22111e-05	0.000104422	0.000208845
D_0__Bacteria;D_1__Cyanobacteria;D_2__Melainabacteria	0.000261056	0.000365478	0.000365478	0.000835378	0.000313267	0.000208845	5.22111e-05	0.000156633	0.0004699	0.000365478	0.000156633	0.000417689	0.00109643	0.000261056	5.22111e-05	0.000156633	0.000626534	0.000313267	0.00161855
D_0__Bacteria;D_1__Cyanobacteria;D_2__Oxyphotobacteria	0.000313267	0.000104422	0.000104422	0.000261056	0.0004699	0.000678745	0.000835378	0.00276719	0.00214066	5.22111e-05	0.000574323	0.00109643	0.000626534	0	0.000156633	0.000678745	0.000365478	0.000104422	0.000208845
D_0__Bacteria;D_1__Cyanobacteria;D_2__Sericytochromatia	5.22111e-05	0.000104422	0	0	0	0	0	0	5.22111e-05	0	0	0	0	0	0	0	0.000261056	0	0.000104422
D_0__Bacteria;D_1__Dependentiae;D_2__Babeliae	0.000261056	0.000626534	0.000156633	0.000208845	0.000156633	0.000365478	0.000208845	0.000104422	5.22111e-05	0.0004699	0.000208845	0.000261056	0.0004699	0.000417689	0.000156633	0.000208845	0.000365478	0.00130528	0.000365478
D_0__Bacteria;D_1__Elusimicrobia;D_2__Elusimicrobia	0.000730956	0.000522111	0.00161855	5.22111e-05	0.000156633	5.22111e-05	0.000104422	0.000156633	0.000626534	0.000365478	0.000208845	0.000104422	0.000104422	0.000104422	0.000156633	5.22111e-05	0.000313267	0.000417689	0.000313267
D_0__Bacteria;D_1__Elusimicrobia;D_2__Endomicrobia	5.22111e-05	0.000261056	5.22111e-05	0.000104422	5.22111e-05	0.000156633	0.000104422	0	0.000104422	5.22111e-05	0.000104422	0.000104422	0.000104422	5.22111e-05	0.000156633	5.22111e-05	0.000104422	0.000104422	5.22111e-05
D_0__Bacteria;D_1__Elusimicrobia;D_2__Lineage IIa	0.00156633	0.0032893	0.00287161	0.000783167	0.000730956	0.000522111	0.000104422	0.000156633	0.000313267	0.0004699	0.000992012	0.00151412	0.00203623	0.000261056	0.000156633	0.000365478	0.000939801	0.000626534	0.00219287
D_0__Bacteria;D_1__Elusimicrobia;D_2__Lineage IIb	0.000992012	0.000939801	0.00182739	0.000313267	0.000261056	0.000104422	0.000208845	0.000208845	0.000208845	0.000261056	0.000365478	0.000678745	0.000313267	5.22111e-05	0.000574323	0.000156633	0.000313267	0.000417689	0.000783167
D_0__Bacteria;D_1__Elusimicrobia;D_2__Lineage IIc	0.000417689	0.000417689	0.0004699	0	0	0	0.000104422	0.000104422	5.22111e-05	5.22111e-05	5.22111e-05	0	0	0.000156633	5.22111e-05	0	0.000104422	0	5.22111e-05
D_0__Bacteria;D_1__Elusimicrobia;Other	0.000104422	0.000417689	0.000522111	0	0	0	0	0	0	0	0	0	0	0	0	0	0	0	0
D_0__Bacteria;D_1__Entotheonellaeota;D_2__Entotheonellia	0.00114865	0.0004699	0.000730956	0.00135749	0.000887589	0.000626534	0	0.000365478	0.000887589	0.00104422	0.0014097	0.000835378	0.000156633	0.000730956	0.00109643	0.000992012	0.00172297	0.00109643	0.000626534
D_0__Bacteria;D_1__Epsilonbacteraeota;D_2__Campylobacteria	0.000417689	0.0004699	0.000835378	0.000522111	0.000313267	0.000626534	0.000417689	0.0004699	0.000522111	0.000574323	0.000626534	0.000678745	0.000365478	0.000417689	0.000522111	0.000678745	0.000261056	0.000522111	0.000261056
D_0__Bacteria;D_1__FBP;D_2__uncultured bacterium	0.000156633	5.22111e-05	5.22111e-05	0.000208845	0.000313267	0.000208845	0.000104422	0.000261056	0.000156633	0	0.000156633	0.000104422	0.000104422	5.22111e-05	0	0	5.22111e-05	0.000156633	0.000104422
D_0__Bacteria;D_1__FBP;D_2__uncultured soil bacterium	0	0	0	0	0.000156633	0	0	0	5.22111e-05	0	5.22111e-05	0.000104422	0	0	0	0	0	0	0
D_0__Bacteria;D_1__FCPU426;D_2__metagenome	0.0004699	0.000365478	0.000208845	0	0.000156633	0	0.000156633	0.000261056	0.000104422	0.000783167	0	0	5.22111e-05	0.000104422	0.000678745	0.000417689	0.000835378	0.000156633	0.00172297
D_0__Bacteria;D_1__FCPU426;D_2__uncultured bacterium	0.000261056	0.000574323	0.000417689	0	0	5.22111e-05	0.0004699	0.000208845	0.000208845	0.000574323	0	0	5.22111e-05	0.000156633	5.22111e-05	0.000208845	0.00109643	0.000313267	0.000992012
D_0__Bacteria;D_1__Fibrobacteres;D_2__Chitinivibrionia	0	0	0	0	5.22111e-05	0	0	0	0	0.0004699	5.22111e-05	0	0	0	0	0	0	0.000104422	5.22111e-05
D_0__Bacteria;D_1__Fibrobacteres;D_2__Fibrobacteria	0.0004699	0.000208845	0.000417689	0.000156633	5.22111e-05	0.000156633	5.22111e-05	0	0	0.000522111	5.22111e-05	0.000104422	0	0	0.000104422	0	0.000365478	0	5.22111e-05
D_0__Bacteria;D_1__Firmicutes;D_2__BRH-c20a	0.000365478	0.000156633	0.000313267	0.000208845	0.000261056	5.22111e-05	0.000104422	0.000208845	0.000261056	0.000417689	0.000208845	0.000313267	0.000208845	0.000365478	5.22111e-05	0.000261056	0.000104422	0.000313267	0.000365478
D_0__Bacteria;D_1__Firmicutes;D_2__Bacilli	0.0190571	0.0163943	0.021511	0.0288728	0.0201013	0.0401504	0.0275153	0.0225552	0.0463635	0.030178	0.0634887	0.0424999	0.1157	0.0254268	0.0310656	0.012113	0.0140448	0.0378531	0.0186394
D_0__Bacteria;D_1__Firmicutes;D_2__Clostridia	0.000313267	0.000208845	0.000156633	0.000313267	5.22111e-05	0.000261056	0.0023495	0.000678745	0.000522111	0.000417689	5.22111e-05	0.000208845	0.000208845	5.22111e-05	0.000783167	0.000313267	5.22111e-05	0.000104422	0.000365478
D_0__Bacteria;D_1__Firmicutes;D_2__Erysipelotrichia	5.22111e-05	5.22111e-05	0.000104422	5.22111e-05	5.22111e-05	0.000156633	0.000104422	0	0.000104422	5.22111e-05	0	0	5.22111e-05	5.22111e-05	0	0.000156633	0	0	0
D_0__Bacteria;D_1__Firmicutes;D_2__Negativicutes	0.000261056	0	0.000208845	0.000104422	5.22111e-05	0.000104422	0.000261056	0.000156633	0	5.22111e-05	0.000104422	5.22111e-05	0.000156633	0.000208845	0.000104422	0.000156633	0.000104422	0.000104422	0.000104422
D_0__Bacteria;D_1__GAL15;D_2__uncultured bacterium	0	0	0	5.22111e-05	0	0.000156633	0	0	0	0	5.22111e-05	0	0	0.000208845	0	5.22111e-05	0	0	0
D_0__Bacteria;D_1__Gemmatimonadetes;D_2__AKAU4049	0	0	0	0	0	0	0	0	0	0	0	0	0	0.000156633	0.000208845	0.000156633	0	0	0
D_0__Bacteria;D_1__Gemmatimonadetes;D_2__BD2-11 terrestrial group	0	0.000261056	0	0.000104422	0.000208845	0	0.000104422	0.000783167	0.000104422	0.000208845	0	0	5.22111e-05	0.000783167	0.000313267	0.000208845	5.22111e-05	5.22111e-05	0.000104422
D_0__Bacteria;D_1__Gemmatimonadetes;D_2__Gemmatimonadetes	0.0507492	0.0557615	0.0508537	0.0186394	0.0292905	0.0195792	0.0166031	0.0521067	0.113089	0.0202579	0.0128439	0.0255835	0.0496006	0.0314311	0.0260534	0.0333629	0.0160288	0.0157678	0.0315877
D_0__Bacteria;D_1__Gemmatimonadetes;D_2__Longimicrobia	0.000313267	5.22111e-05	0	0.000992012	0.000522111	0.000156633	0.000156633	0.000992012	0.0004699	5.22111e-05	0.000156633	0.000522111	0	0.000104422	0.000261056	0.000104422	0.000261056	5.22111e-05	0.00135749
D_0__Bacteria;D_1__Gemmatimonadetes;D_2__S0134 terrestrial group	5.22111e-05	5.22111e-05	5.22111e-05	0.000208845	5.22111e-05	0.000104422	0.000208845	0.000104422	0.000522111	0.000104422	0.000208845	0	0	0.00125307	0.0004699	0.000208845	0.000104422	0.000156633	0
D_0__Bacteria;D_1__Hydrogenedentes;D_2__Hydrogenedentia	0	0.000156633	5.22111e-05	0	5.22111e-05	0	0.000261056	0.000208845	5.22111e-05	0	0	0	0	0	0.000104422	5.22111e-05	5.22111e-05	0	0
D_0__Bacteria;D_1__Kiritimatiellaeota;D_2__Kiritimatiellae	0.000208845	0.000261056	0.000313267	0.000156633	0.000156633	0.000104422	0.000208845	0.000156633	0.000156633	0.000104422	0.000261056	0.000365478	0.000208845	0.000417689	0.000104422	0.000313267	0.000208845	0.000208845	0.000313267
D_0__Bacteria;D_1__Latescibacteria;D_2__Latescibacteria	0.0004699	0.00208845	0.000417689	0.000104422	0.000313267	0.000104422	0.000730956	0.000730956	0.000783167	0.00125307	0	0	0	0.0032893	0.00172297	0.000626534	0.0014097	0.00339372	0.000417689
D_0__Bacteria;D_1__Latescibacteria;D_2__uncultured bacterium	0.00882368	0.0201535	0.0145669	0.0018796	0.00261056	0.00318488	0.00208845	0.0032893	0.00490785	0.00600428	0.00391584	0.00120086	0.0037592	0.010129	0.00412468	0.00595207	0.00777946	0.00522111	0.00683966
D_0__Bacteria;D_1__Latescibacteria;Other	0.00198402	0.00621313	0.00407247	0.000574323	0.000678745	0.000730956	0.000313267	0.000522111	0.000626534	0.00313267	0.000313267	0.000365478	0.000574323	0.00741398	0.00114865	0.000626534	0.0028194	0.00125307	0.000992012
D_0__Bacteria;D_1__Modulibacteria;D_2__Moduliflexia	0	5.22111e-05	0	0	0	0	0	5.22111e-05	0	0	0	0	0	0	0	0	5.22111e-05	5.22111e-05	0
D_0__Bacteria;D_1__Nitrospirae;D_2__Nitrospira	0.000730956	0.00856263	0.000783167	0.000835378	0.00542996	0.00313267	0.00511669	0.00971127	0.0070485	0.000261056	0.000522111	0.00114865	0.000626534	0.00537775	0.00344594	0.00506448	0.000313267	0.000208845	0.000261056
D_0__Bacteria;D_1__Nitrospirae;D_2__Thermodesulfovibrionia	0.000104422	5.22111e-05	0.000208845	0.000156633	0.000208845	5.22111e-05	0.000208845	0.000104422	0.000313267	5.22111e-05	0.000208845	0.000156633	0.000261056	0.000208845	5.22111e-05	0.000156633	0	0.000313267	0.000208845
D_0__Bacteria;D_1__Omnitrophicaeota;D_2__Omnitrophia	5.22111e-05	0.000104422	0.000156633	0.000104422	0.000104422	0	5.22111e-05	0	0	5.22111e-05	0	0	5.22111e-05	5.22111e-05	0	0	5.22111e-05	0.000104422	0
D_0__Bacteria;D_1__Omnitrophicaeota;D_2__Omnitrophica WOR_2 bacterium RIFCSPLOWO2_12_FULL_51_24	0	5.22111e-05	0	0	0	0	0	0	0	0	0	5.22111e-05	0	0.000104422	0	0	0	0	0
D_0__Bacteria;D_1__Omnitrophicaeota;D_2__metagenome	0.000104422	0.000261056	0.000104422	5.22111e-05	0.000104422	5.22111e-05	0	0	0.000104422	5.22111e-05	0	0	0	0	5.22111e-05	0	5.22111e-05	0	0
D_0__Bacteria;D_1__Omnitrophicaeota;D_2__uncultured Omnitrophica bacterium	0	0	0	5.22111e-05	0.000104422	0.000261056	0	0	0	0	0	0	0	0	0	0	5.22111e-05	0	0
D_0__Bacteria;D_1__Omnitrophicaeota;D_2__uncultured bacterium	0.000104422	0.000417689	0.000522111	5.22111e-05	0.000417689	0.000261056	0.000261056	5.22111e-05	0.000261056	5.22111e-05	5.22111e-05	0.000261056	0.000208845	0.0004699	0.0004699	0.000208845	0.000417689	5.22111e-05	0.000313267
D_0__Bacteria;D_1__Omnitrophicaeota;Other	0.000261056	0.000104422	0.000261056	0.000156633	0.000208845	0.000261056	0.000313267	0.000156633	0.000261056	5.22111e-05	0.000261056	0.000208845	0.000208845	0.000261056	0.000156633	5.22111e-05	0.000365478	0.000104422	0.000417689
D_0__Bacteria;D_1__Patescibacteria;D_2__ABY1	0	0.000730956	0.000208845	0	0	0.0004699	0.0004699	0	0	0.000626534	0.000104422	0	0.000104422	0.000156633	5.22111e-05	0.000104422	0.000313267	0.000104422	0.000104422
D_0__Bacteria;D_1__Patescibacteria;D_2__Berkelbacteria	0.000208845	0.000313267	0.0004699	0	5.22111e-05	0	0	0	0	0.000104422	5.22111e-05	0	0.000104422	0	0	0	5.22111e-05	0.000104422	0
D_0__Bacteria;D_1__Patescibacteria;D_2__Gracilibacteria	0.00120086	0.000104422	0.00104422	5.22111e-05	0.000261056	0.000104422	0	0	0	0.00130528	0.000261056	0.000156633	0.000678745	5.22111e-05	0.000104422	0.000313267	0.000261056	0.000208845	0.000626534
D_0__Bacteria;D_1__Patescibacteria;D_2__Microgenomatia	0.00130528	0.000939801	0.00167076	0.000156633	5.22111e-05	0.000365478	0.00161855	0.000208845	0.000104422	0.000939801	0.000104422	0.0004699	0.00250613	0.00114865	0.000313267	0.0004699	0.000678745	0.000574323	0.000417689
D_0__Bacteria;D_1__Patescibacteria;D_2__Parcubacteria	0.0110688	0.00710072	0.0084582	0.00146191	0.00146191	0.000783167	0.00198402	0.000730956	0.000887589	0.00527333	0.000887589	0.00114865	0.0037592	0.00114865	0.00193181	0.00172297	0.00506448	0.0014097	0.00323709
D_0__Bacteria;D_1__Patescibacteria;D_2__Saccharimonadia	0.000313267	0.000417689	0.000261056	0.000313267	0.000208845	0.000261056	0.000104422	0	0.000313267	0.00125307	0.0004699	0.000678745	0.0018796	5.22111e-05	5.22111e-05	0.000208845	0.000835378	0.000313267	0.00125307
D_0__Bacteria;D_1__Planctomycetes;D_2__BD7-11	0.000208845	0	0.000261056	0.000104422	0.000104422	0	0	5.22111e-05	0	5.22111e-05	0.000156633	0	5.22111e-05	0	0	0	0	5.22111e-05	5.22111e-05
D_0__Bacteria;D_1__Planctomycetes;D_2__OM190	0.00120086	0.00250613	0.00135749	0.0004699	0.000678745	0.000887589	0.00109643	0.00104422	0.000574323	0.00240171	0.000678745	0.000365478	0.000261056	0.0075184	0.000835378	0.00109643	0.00558659	0.00287161	0.00146191
D_0__Bacteria;D_1__Planctomycetes;D_2__Phycisphaerae	0.0336762	0.0377487	0.0414556	0.0155067	0.0149324	0.00924137	0.00793609	0.0123218	0.0206756	0.0168642	0.0176474	0.0237039	0.0249047	0.0123218	0.0231295	0.016812	0.0312745	0.03164	0.0430742
D_0__Bacteria;D_1__Planctomycetes;D_2__Pla3 lineage	0.000313267	0.000156633	0.000261056	0.000156633	0.000104422	0.000104422	0.000104422	5.22111e-05	0.000156633	0.000156633	0.000261056	0	0	0.000783167	0.000156633	0.000156633	0.000208845	0.000208845	0
D_0__Bacteria;D_1__Planctomycetes;D_2__Pla4 lineage	0.000574323	0.00146191	0.00172297	0.000365478	0.000365478	0.000156633	0.000783167	0.00125307	0.000835378	0.000887589	0.000417689	0.000261056	0.000261056	0.00229729	0.000365478	0.000522111	0.00203623	0.000992012	0.00114865
D_0__Bacteria;D_1__Planctomycetes;D_2__Planctomycetacia	0.0208322	0.0194225	0.0175952	0.0102856	0.00992012	0.00746619	0.00506448	0.0104422	0.00819715	0.0142536	0.00971127	0.00663082	0.00647418	0.0126351	0.012374	0.00960685	0.0214588	0.0210933	0.0178562
D_0__Bacteria;D_1__Planctomycetes;D_2__vadinHA49	0.000730956	0.000626534	0.00109643	0.000208845	0.000261056	0	0.000730956	0.0004699	0.000365478	0.000887589	0.000313267	0.000313267	0.000417689	0	0.000156633	0.000261056	0.00109643	0.000365478	0.000261056
D_0__Bacteria;D_1__Proteobacteria;D_2__Alphaproteobacteria	0.0556571	0.0493917	0.0445361	0.0419778	0.0372265	0.0236516	0.0243826	0.0524722	0.0578499	0.0475644	0.0445361	0.0407247	0.0475121	0.0450582	0.0389495	0.0340417	0.0725735	0.0914217	0.0727301
D_0__Bacteria;D_1__Proteobacteria;D_2__Deltaproteobacteria	0.0400459	0.0482431	0.040307	0.0272542	0.0207278	0.0174907	0.024487	0.0284029	0.0248525	0.0435963	0.0285073	0.0213544	0.0170208	0.0525766	0.0288206	0.0223464	0.0462591	0.0453193	0.0386362
D_0__Bacteria;D_1__Proteobacteria;D_2__Gammaproteobacteria	0.117684	0.120503	0.116849	0.0747664	0.0726779	0.0926226	0.306584	0.127552	0.13199	0.109487	0.111575	0.0899598	0.179189	0.112202	0.0980003	0.0690753	0.118206	0.129275	0.112724
D_0__Bacteria;D_1__Rokubacteria;D_2__NC10	0.00903253	0.00777946	0.0120086	0.00402026	0.00334151	0.00522111	0.00114865	0.00334151	0.00292382	0.00736177	0.00694408	0.00725735	0.00334151	0.00929358	0.0051689	0.00777946	0.00835378	0.00939801	0.00490785
D_0__Bacteria;D_1__Spirochaetes;D_2__Leptospirae	0.000156633	0	5.22111e-05	0	0	0	0.000313267	0.000156633	0	0.0004699	0	5.22111e-05	0	0	0.000104422	5.22111e-05	0.000156633	0.000156633	0.000313267
D_0__Bacteria;D_1__Spirochaetes;D_2__Spirochaetia	0.0004699	0.000574323	0.000313267	0.000261056	0.000365478	0.000261056	0.000208845	0.000417689	0.000208845	0.000156633	0.000365478	0.000156633	0.000313267	0.000417689	5.22111e-05	0.000313267	0.000417689	0.000156633	0.000208845
D_0__Bacteria;D_1__Spirochaetes;D_2__V2072-189E03	0	0	0	5.22111e-05	0	0	0	5.22111e-05	0	0	0	0	0	5.22111e-05	0	0	0	5.22111e-05	0
D_0__Bacteria;D_1__Synergistetes;D_2__Synergistia	0.000678745	0.0004699	0.00135749	0.000574323	0.000730956	0.000574323	0.000626534	0.000313267	0.0004699	0.000522111	0.0004699	0.000783167	0.000574323	0.000939801	0.000208845	0.000574323	0.000365478	0.000678745	0.0004699
D_0__Bacteria;D_1__Thermotogae;D_2__Thermotogae	0.000574323	0.000417689	0.000626534	0.000365478	0.0004699	0.000104422	0.000208845	0.0004699	0.000417689	0.000313267	0.000313267	0.000365478	0.000365478	0.000313267	0.000313267	0.000417689	0.000208845	0.000626534	0.0004699
D_0__Bacteria;D_1__Verrucomicrobia;D_2__Verrucomicrobiae	0.108547	0.0880802	0.0952331	0.0552394	0.0655772	0.0329974	0.0227118	0.0440662	0.0522634	0.0458936	0.119616	0.0748708	0.111627	0.0391584	0.0494962	0.0616614	0.105258	0.148697	0.0716859
D_0__Bacteria;D_1__WPS-2;D_2__uncultured bacterium	0	5.22111e-05	0	5.22111e-05	0	0	0	0	0	0	5.22111e-05	0	0.00125307	0	0	0	0	0	0
D_0__Bacteria;D_1__WPS-2;Other	0	0	0	5.22111e-05	0	0	0	0	0	0	5.22111e-05	0	0	0	0	0	0	0	0
D_0__Bacteria;D_1__WS2;Other	0.000208845	5.22111e-05	0.000104422	0.000104422	5.22111e-05	0.000156633	0	0	0	5.22111e-05	5.22111e-05	0.000156633	0	0	0.000104422	0	0	0.000104422	0.000156633
D_0__Bacteria;D_1__Zixibacteria;D_2__uncultured bacterium	0	0	0	0	0	0	0	0	0	0	0	0	0	0.000156633	0.000208845	0	5.22111e-05	0.000104422	0
D_0__Bacteria;Other;Other	0	0	0	5.22111e-05	0	0.000104422	0	5.22111e-05	0	5.22111e-05	0	5.22111e-05	5.22111e-05	5.22111e-05	0.000156633	5.22111e-05	0.000104422	5.22111e-05	5.22111e-05
Unassigned;Other;Other	0.00626534	0.00464679	0.00511669	0.0023495	0.00250613	0.00302825	0.00292382	0.00214066	0.00287161	0.0070485	0.00224508	0.00208845	0.0042291	0.00720514	0.00323709	0.00302825	0.00537775	0.00266277	0.00344594

## Sheet: Order
# Constructed from biom file
#OTU ID	AF1	AF2	AF3	CL1	CL2	CL3	CL4	CL5	CL6	GL1	GL2	GL3	GL4	PF1	PF2	PF3	RD1	RD2	RD3
D_0__Bacteria;D_1__Acidobacteria;D_2__AT-s3-28;D_3__uncultured bacterium	0	0	0.000156633	0	5.22111e-05	0	0	0	0	0	0	5.22111e-05	0	5.22111e-05	5.22111e-05	0	5.22111e-05	0	0
D_0__Bacteria;D_1__Acidobacteria;D_2__Acidobacteriia;D_3__Acidobacteriales	0.063802	0.0978437	0.105936	0.0037592	0.00438574	0.00250613	0.00960685	0.00574323	0.0165509	0.00710072	0.00819715	0.00725735	0.0383752	0.00391584	0.0028194	0.00370699	0.00976348	0.00960685	0.0275675
D_0__Bacteria;D_1__Acidobacteria;D_2__Acidobacteriia;D_3__Solibacterales	0.0258967	0.045006	0.034616	0.00652639	0.00569101	0.00506448	0.00824936	0.00924137	0.0165509	0.00955464	0.00595207	0.00542996	0.0192659	0.00730956	0.00636976	0.00569101	0.0143581	0.0109121	0.0130006
D_0__Bacteria;D_1__Acidobacteria;D_2__Acidobacteriia;D_3__Subgroup 12	0	0.000104422	5.22111e-05	0	0	0	0	0	0.000104422	0	0	5.22111e-05	0.000522111	5.22111e-05	0	0	0	0	5.22111e-05
D_0__Bacteria;D_1__Acidobacteria;D_2__Acidobacteriia;D_3__Subgroup 13	5.22111e-05	0.000313267	0.000208845	0	0	0	0	5.22111e-05	0.000104422	5.22111e-05	0	0	0.000104422	0	0	0	0	5.22111e-05	5.22111e-05
D_0__Bacteria;D_1__Acidobacteria;D_2__Acidobacteriia;D_3__Subgroup 2	0.0056388	0.0264188	0.0124263	0.0004699	0.000522111	0.000887589	0.000417689	0.000365478	0.000835378	0.000939801	0.00104422	0.000574323	0.00266277	0.000678745	0.000261056	0.000261056	0.00772725	0.0070485	0.00950243
D_0__Bacteria;D_1__Acidobacteria;D_2__Aminicenantia;D_3__Aminicenantales	0.000104422	0	5.22111e-05	5.22111e-05	0.000104422	0	5.22111e-05	0	0	0.000104422	0	0	0	5.22111e-05	0	5.22111e-05	0	0.000104422	0.000156633
D_0__Bacteria;D_1__Acidobacteria;D_2__Blastocatellia (Subgroup 4);D_3__11-24	0.00631755	0.00762283	0.00589986	0.0084582	0.00511669	0.00777946	0.00355036	0.00480343	0.0061087	0.00673524	0.00851042	0.00772725	0.00579544	0.00407247	0.00323709	0.0028194	0.00934579	0.00689187	0.00689187
D_0__Bacteria;D_1__Acidobacteria;D_2__Blastocatellia (Subgroup 4);D_3__Blastocatellales	0.00313267	0.00214066	0.0018796	0.00918916	0.0028194	0.00579544	0.00527333	0.00934579	0.00449016	0.00767504	0.0023495	0.00323709	0.00120086	0.00313267	0.00689187	0.00412468	0.00428131	0.0111732	0.00381141
D_0__Bacteria;D_1__Acidobacteria;D_2__Blastocatellia (Subgroup 4);D_3__DS-100	0.000208845	0	5.22111e-05	0.000261056	0.000417689	0.000313267	0	0.000208845	0.000208845	0.000939801	0.000156633	0.000730956	5.22111e-05	0.000156633	0.0004699	0.000104422	0.000574323	0.000574323	0.000574323
D_0__Bacteria;D_1__Acidobacteria;D_2__Blastocatellia (Subgroup 4);D_3__Pyrinomonadales	0.0809795	0.0428131	0.0719992	0.245549	0.132303	0.14781	0.0323187	0.094711	0.0460502	0.13413	0.159975	0.223986	0.0842688	0.0337284	0.101081	0.0783689	0.0762283	0.0888112	0.153866
D_0__Bacteria;D_1__Acidobacteria;D_2__Holophagae;D_3__Holophagales	0	0.000365478	5.22111e-05	5.22111e-05	0.000104422	5.22111e-05	0.000156633	0	0.000156633	5.22111e-05	0	0.000104422	0	0.000208845	5.22111e-05	5.22111e-05	0	5.22111e-05	0
D_0__Bacteria;D_1__Acidobacteria;D_2__Holophagae;D_3__Subgroup 7	0.0165509	0.00992012	0.013836	0.00720514	0.00683966	0.00772725	0.00177518	0.00668303	0.00945022	0.0306479	0.00757062	0.0135749	0.0119041	0.00767504	0.0154023	0.0138882	0.00569101	0.00678745	0.0165509
D_0__Bacteria;D_1__Acidobacteria;D_2__Subgroup 11;D_3__uncultured bacterium	0.000574323	0.00114865	0.000104422	0.000365478	0.000208845	0.000522111	0.000261056	0.000626534	0.000313267	0.000992012	0.000208845	5.22111e-05	5.22111e-05	0.0028194	0.000992012	0.000835378	0.00125307	0.000730956	0.000887589
D_0__Bacteria;D_1__Acidobacteria;D_2__Subgroup 15;D_3__uncultured bacterium	0	0.000104422	0.000261056	5.22111e-05	0.000104422	0	0.000156633	0.000313267	0.000104422	0.000104422	5.22111e-05	5.22111e-05	0	0.000626534	0.000261056	0.000156633	5.22111e-05	0.000156633	0
D_0__Bacteria;D_1__Acidobacteria;D_2__Subgroup 15;Other	0	0.000313267	0	0	0	0	0	0	5.22111e-05	0	0	0	0	0	0	0	0	0	0
D_0__Bacteria;D_1__Acidobacteria;D_2__Subgroup 17;D_3__uncultured Acidobacteria bacterium	0.000522111	0.000574323	0.0004699	5.22111e-05	0	0.000208845	0.000104422	0.000208845	5.22111e-05	0.000261056	0	0.000104422	0.000104422	5.22111e-05	0	0.000104422	0.000730956	0	0.000261056
D_0__Bacteria;D_1__Acidobacteria;D_2__Subgroup 17;D_3__uncultured Acidobacteriales bacterium	5.22111e-05	5.22111e-05	0	0	0	0	0	0	0	0	0.000261056	0.000313267	0	0	0	0	0	0	0
D_0__Bacteria;D_1__Acidobacteria;D_2__Subgroup 17;D_3__uncultured bacterium	0.00114865	0.00146191	0.00135749	0.0004699	0.000887589	0.000522111	0.000261056	0.000417689	0.000783167	0.00161855	0.000992012	0.000626534	0.000678745	0.000678745	0.000730956	0.000835378	0.00193181	0.00214066	0.0014097
D_0__Bacteria;D_1__Acidobacteria;D_2__Subgroup 17;Other	0.000730956	0.000522111	0.000261056	0.000522111	0.000835378	0.000678745	0.000104422	0.000261056	5.22111e-05	0.00109643	0.000678745	0.000156633	0.000156633	0.00146191	0.000835378	0.000939801	0.00198402	0.0014097	0.000992012
D_0__Bacteria;D_1__Acidobacteria;D_2__Subgroup 18;D_3__uncultured bacterium	0.000156633	0.000104422	0.000208845	5.22111e-05	5.22111e-05	0.000522111	5.22111e-05	0.000104422	0.000156633	0.000522111	0.000261056	0.000104422	0	0.000156633	0.0004699	0.000313267	0.000313267	0.000313267	0.000104422
D_0__Bacteria;D_1__Acidobacteria;D_2__Subgroup 19;D_3__uncultured bacterium	0.000104422	5.22111e-05	5.22111e-05	0	0	0.000104422	0	0	5.22111e-05	0	5.22111e-05	5.22111e-05	0	5.22111e-05	5.22111e-05	0	0	0	0
D_0__Bacteria;D_1__Acidobacteria;D_2__Subgroup 20;D_3__uncultured bacterium	0	0	0.000104422	0.000156633	5.22111e-05	0	0.000104422	5.22111e-05	5.22111e-05	5.22111e-05	0	0	0	0.000626534	0.000208845	5.22111e-05	0	0	0
D_0__Bacteria;D_1__Acidobacteria;D_2__Subgroup 22;D_3__uncultured bacterium	0.00266277	0.00809273	0.00428131	0.00135749	0.0004699	0.0004699	0.000574323	0.000522111	0.000313267	0.00344594	0.000208845	0.000522111	0.000313267	0.0117475	0.00276719	0.00313267	0.00866705	0.00407247	0.00266277
D_0__Bacteria;D_1__Acidobacteria;D_2__Subgroup 25;D_3__uncultured Acidobacteria bacterium	5.22111e-05	0.000156633	5.22111e-05	0	0	0	0	0	0	0	0	0	0	0	0	0	0	0	0
D_0__Bacteria;D_1__Acidobacteria;D_2__Subgroup 25;D_3__uncultured bacterium	0.000939801	0.000783167	0.00151412	0.00146191	0.000730956	0.00146191	0.00323709	0.0018796	0.00245392	0.0023495	0.00208845	0.00104422	0.0018796	0.000783167	0.00146191	0.000574323	0.000522111	0.000208845	0.000783167
D_0__Bacteria;D_1__Acidobacteria;D_2__Subgroup 25;Other	0.000261056	0.000104422	5.22111e-05	0.000313267	0.000261056	0.000417689	0	0	5.22111e-05	0.000313267	0.0004699	0.000313267	0	0.000104422	0.000104422	0.000261056	5.22111e-05	0.000522111	0.000417689
D_0__Bacteria;D_1__Acidobacteria;D_2__Subgroup 5;D_3__uncultured Acidobacteria bacterium	0.000313267	0.000313267	0.000365478	0.000208845	0	0.000104422	0.000104422	0.000156633	0.000261056	5.22111e-05	0	0	0	0.000208845	5.22111e-05	0.000261056	0.000574323	5.22111e-05	0.000208845
D_0__Bacteria;D_1__Acidobacteria;D_2__Subgroup 5;D_3__uncultured bacterium	0.00156633	0.00208845	0.00167076	0.00156633	0.000992012	0.000574323	0.0018796	0.00203623	0.00156633	0.00266277	0.00109643	0.000522111	0.000365478	0.00229729	0.00224508	0.00182739	0.00146191	0.00208845	0.00130528
D_0__Bacteria;D_1__Acidobacteria;D_2__Subgroup 5;Other	0.00349815	0.00433352	0.00464679	0.00245392	0.0023495	0.00161855	0.00219287	0.00240171	0.00182739	0.00334151	0.00334151	0.00104422	0.00135749	0.00344594	0.00229729	0.0018796	0.00506448	0.00323709	0.00250613
D_0__Bacteria;D_1__Acidobacteria;D_2__Subgroup 6;D_3__uncultured Acidobacteria bacterium	0.0185872	0.0184305	0.0220331	0.0375398	0.0323187	0.0460502	0.0175952	0.0372265	0.0381663	0.0322143	0.0402548	0.0345638	0.0139926	0.0679789	0.045998	0.054404	0.0297604	0.0316922	0.0209367
D_0__Bacteria;D_1__Acidobacteria;D_2__Subgroup 6;D_3__uncultured bacterium	0.0374876	0.0421344	0.0475644	0.0307524	0.0222942	0.0370699	0.0164465	0.0239127	0.0227641	0.0322665	0.0359213	0.0234428	0.0134183	0.057119	0.0372788	0.0417167	0.0448494	0.0348248	0.0332063
D_0__Bacteria;D_1__Acidobacteria;D_2__Subgroup 6;Other	0.000104422	0.000156633	0.000156633	0	0.000208845	0.000156633	0	0	5.22111e-05	5.22111e-05	0.000104422	0.000417689	0.000104422	5.22111e-05	0	0	0.000104422	0	0
D_0__Bacteria;D_1__Acidobacteria;D_2__Thermoanaerobaculia;D_3__Thermoanaerobaculales	0.00208845	0.00135749	0.000730956	0.00172297	0.0014097	0.00219287	0.000522111	0.00109643	0.00146191	0.00172297	0.00114865	0.00240171	0.000417689	0.00203623	0.00302825	0.00365478	0.00276719	0.00334151	0.00496006
D_0__Bacteria;D_1__Acidobacteria;D_2__c5LKS83;D_3__uncultured bacterium	0	5.22111e-05	5.22111e-05	0	5.22111e-05	5.22111e-05	5.22111e-05	0	5.22111e-05	5.22111e-05	0.000104422	0.000208845	0.000104422	0	0.000104422	0	0	0	0.000156633
D_0__Bacteria;D_1__Actinobacteria;D_2__0319-7L14;D_3__uncultured bacterium	0	0	0	0	0	0	0	0	0	0	0	5.22111e-05	0.000208845	0	0	0	0	0	0
D_0__Bacteria;D_1__Actinobacteria;D_2__Acidimicrobiia;D_3__Acidimicrobiales	5.22111e-05	5.22111e-05	0.000313267	0.000104422	5.22111e-05	0.000104422	0	5.22111e-05	5.22111e-05	0	5.22111e-05	5.22111e-05	0.000104422	0	5.22111e-05	0	5.22111e-05	0	0
D_0__Bacteria;D_1__Actinobacteria;D_2__Acidimicrobiia;D_3__Actinomarinales	0	0	0	0	0	0	0	0	0	0	0	0	0	0.000208845	0.000104422	5.22111e-05	0	0	0
D_0__Bacteria;D_1__Actinobacteria;D_2__Acidimicrobiia;D_3__IMCC26256	0.00381141	0.0023495	0.00292382	0.00114865	0.00193181	0.000730956	0.000417689	0.000730956	0.00104422	0.00120086	0.00245392	0.00193181	0.00203623	0.00114865	0.000835378	0.00120086	0.00287161	0.00224508	0.00172297
D_0__Bacteria;D_1__Actinobacteria;D_2__Acidimicrobiia;D_3__Microtrichales	0.00182739	0.00120086	0.00240171	0.00250613	0.00182739	0.0014097	0.000365478	0.000992012	0.000783167	0.00229729	0.0023495	0.00193181	0.000783167	0.00104422	0.0018796	0.000678745	0.00203623	0.0023495	0.00177518
D_0__Bacteria;D_1__Actinobacteria;D_2__Acidimicrobiia;D_3__uncultured	0.000208845	0.000365478	0.000313267	0.0004699	0.000992012	0.000365478	0	0	0.000313267	0.000313267	0.000835378	0.00146191	0.000992012	0.000313267	0.000156633	0.000208845	0.000417689	0.000104422	0.000261056
D_0__Bacteria;D_1__Actinobacteria;D_2__Actinobacteria;D_3__Catenulisporales	0	0	5.22111e-05	0	5.22111e-05	0	0	5.22111e-05	0.000104422	0	0.000261056	0	0.000417689	0	5.22111e-05	0	5.22111e-05	0	0
D_0__Bacteria;D_1__Actinobacteria;D_2__Actinobacteria;D_3__Corynebacteriales	0.00125307	0.000417689	0.000678745	0.00172297	0.00172297	0.000887589	5.22111e-05	0.000417689	0.000417689	0.000365478	0.00214066	0.00146191	0.000678745	0.000678745	0.000313267	0.000783167	0.00156633	0.000730956	0.00109643
D_0__Bacteria;D_1__Actinobacteria;D_2__Actinobacteria;D_3__Frankiales	0.000626534	0.000417689	0.000887589	0.00208845	0.00261056	0.000887589	0.000313267	0.000626534	0.00125307	0.00130528	0.00433352	0.00360257	0.00511669	0.0004699	0.000730956	0.000783167	0.0023495	0.00130528	0.00120086
D_0__Bacteria;D_1__Actinobacteria;D_2__Actinobacteria;D_3__Kineosporiales	0.000156633	5.22111e-05	0.000208845	0.000156633	0.000730956	0.000261056	5.22111e-05	0.000104422	0.000261056	0	0.000365478	0.000313267	0.000678745	5.22111e-05	0.000104422	0	0.000208845	0.000104422	5.22111e-05
D_0__Bacteria;D_1__Actinobacteria;D_2__Actinobacteria;D_3__Micrococcales	0.000783167	0.000678745	0.000783167	0.0004699	0.00219287	0.00109643	0.000783167	0.00161855	0.00240171	0.000365478	0.000992012	0.00135749	0.00109643	0.000261056	0.00151412	0.000939801	0.000574323	0.000365478	0.000365478
D_0__Bacteria;D_1__Actinobacteria;D_2__Actinobacteria;D_3__Micromonosporales	0.00271498	0.00203623	0.00172297	0.00767504	0.0197358	0.0100245	0.000887589	0.00255835	0.00621313	0.00433352	0.0173863	0.0135227	0.0258445	0.00542996	0.00360257	0.00250613	0.00673524	0.00548217	0.0032893
D_0__Bacteria;D_1__Actinobacteria;D_2__Actinobacteria;D_3__PeM15	0	5.22111e-05	5.22111e-05	5.22111e-05	5.22111e-05	0.000104422	0	5.22111e-05	0.000156633	0.000104422	0.000156633	0.000104422	0	5.22111e-05	5.22111e-05	0.000104422	5.22111e-05	0	0.000104422
D_0__Bacteria;D_1__Actinobacteria;D_2__Actinobacteria;D_3__Propionibacteriales	0.0014097	0.000783167	0.00125307	0.00208845	0.0032893	0.00167076	0.000417689	0.000939801	0.000887589	0.00130528	0.00276719	0.00167076	0.00198402	0.00161855	0.00224508	0.00114865	0.00172297	0.00172297	0.0018796
D_0__Bacteria;D_1__Actinobacteria;D_2__Actinobacteria;D_3__Pseudonocardiales	0.000887589	0.000417689	0.000939801	0.00391584	0.00245392	0.00109643	0.000104422	0.000678745	0.00109643	0.00120086	0.00276719	0.0032893	0.00276719	0.000574323	0.00104422	0.00151412	0.00167076	0.00605649	0.00161855
D_0__Bacteria;D_1__Actinobacteria;D_2__Actinobacteria;D_3__Streptomycetales	0.000626534	0.000208845	0.000417689	0.00109643	0.00172297	0.000678745	0.000104422	0.000156633	0.0004699	0.000365478	0.00308046	0.0014097	0.00297604	0.000574323	0.000313267	0.000313267	0.000574323	0.000156633	0.000208845
D_0__Bacteria;D_1__Actinobacteria;D_2__Actinobacteria;D_3__Streptosporangiales	5.22111e-05	5.22111e-05	0	0.000156633	0.000156633	0.000313267	0	0	5.22111e-05	0	0.000417689	0.000104422	0.000156633	5.22111e-05	0.000104422	0.000104422	0.000104422	5.22111e-05	0.000208845
D_0__Bacteria;D_1__Actinobacteria;D_2__Actinobacteria;Other	5.22111e-05	0	0	0	0	0	0	0.000104422	5.22111e-05	0	0	0	0	5.22111e-05	0.000104422	0.000104422	0.000104422	5.22111e-05	0
D_0__Bacteria;D_1__Actinobacteria;D_2__MB-A2-108;D_3__uncultured Micromonospora sp.	0	0	5.22111e-05	0	0	0	0	0	0	0	0	5.22111e-05	5.22111e-05	0	0	0	0	0	0
D_0__Bacteria;D_1__Actinobacteria;D_2__MB-A2-108;D_3__uncultured bacterium	0.00198402	0.0018796	0.00182739	0.00114865	0.00156633	0.00109643	0.000156633	0.000365478	0.000208845	0.00104422	0.00386362	0.00109643	0.00109643	0.00125307	0.00193181	0.00172297	0.00130528	0.00125307	0.000678745
D_0__Bacteria;D_1__Actinobacteria;D_2__MB-A2-108;Other	0	0	5.22111e-05	0	5.22111e-05	0	0	0	5.22111e-05	0	0	0	0	0	0	0	0	0	0
D_0__Bacteria;D_1__Actinobacteria;D_2__Rubrobacteria;D_3__Rubrobacterales	0.000365478	0	0.000156633	0.00887589	0.00391584	0.00365478	0.000313267	0.000417689	0.000365478	0.000887589	0.0120086	0.0124785	0.00443795	0.000574323	0.00104422	0.000835378	0.000417689	0.00104422	0.000417689
D_0__Bacteria;D_1__Actinobacteria;D_2__Thermoleophilia;D_3__Gaiellales	0.0132616	0.00725735	0.00840599	0.0061087	0.013836	0.00777946	0.0014097	0.00229729	0.00475121	0.0056388	0.0198402	0.0168642	0.0169164	0.00454237	0.00720514	0.00971127	0.0114342	0.0084582	0.00694408
D_0__Bacteria;D_1__Actinobacteria;D_2__Thermoleophilia;D_3__Solirubrobacterales	0.0051689	0.0018796	0.00297604	0.0100245	0.00809273	0.00407247	0.000730956	0.00146191	0.00224508	0.00203623	0.0121652	0.0079883	0.00396805	0.00255835	0.00355036	0.00636976	0.00490785	0.00605649	0.00490785
D_0__Bacteria;D_1__Actinobacteria;D_2__Thermoleophilia;D_3__uncultured	0.000365478	5.22111e-05	0.000208845	0.000104422	0.000261056	0.000261056	0	5.22111e-05	5.22111e-05	0	0.000417689	0.000104422	5.22111e-05	0.000156633	0.000104422	0.000261056	0.000208845	0	0.000156633
D_0__Bacteria;D_1__Armatimonadetes;D_2__Armatimonadia;D_3__Armatimonadales	0.000365478	0.000313267	0.000365478	0.000208845	0.000104422	0.000208845	0	0.000208845	0.000313267	0.000730956	0.000887589	0.000626534	0.000783167	0.000104422	0	5.22111e-05	0.000313267	0.000522111	0.000261056
D_0__Bacteria;D_1__Armatimonadetes;D_2__Chthonomonadetes;D_3__Chthonomonadales	0.00574323	0.00506448	0.00783167	0.00240171	0.00214066	0.00323709	0.00255835	0.00339372	0.00647418	0.00746619	0.0032893	0.00475121	0.0120608	0.0018796	0.00172297	0.00240171	0.0028194	0.00208845	0.00396805
D_0__Bacteria;D_1__Armatimonadetes;D_2__Fimbriimonadia;D_3__Fimbriimonadales	0.00167076	0.00866705	0.00287161	0.000313267	0.000313267	0.00109643	0.00109643	0.00167076	0.00135749	0.000887589	0.000156633	0.000522111	0.000783167	0.000522111	0.000417689	0.000626534	0.000626534	0.000365478	0.00135749
D_0__Bacteria;D_1__Armatimonadetes;D_2__uncultured;D_3__uncultured bacterium	0.000992012	0.00114865	0.000730956	0.00104422	0.000783167	0.000574323	0.000365478	0.0004699	0.000939801	0.000730956	0.000626534	0.00109643	0.000313267	0.000522111	0.000261056	0.000939801	0.000678745	0.00120086	0.000887589
D_0__Bacteria;D_1__Armatimonadetes;D_2__uncultured;Other	0.000156633	5.22111e-05	0.000104422	0	0	0	0	0	0.000104422	0	5.22111e-05	0.000104422	0	0	0	0	0	0	0
D_0__Bacteria;D_1__BRC1;D_2__uncultured bacterium;D_3__uncultured bacterium	0.000104422	0.000417689	0.000156633	0.000156633	0.0004699	0.000313267	0.000365478	0.000208845	0	0.000417689	0.0004699	0.000156633	0.000156633	0	0.000156633	0.000261056	0.000365478	0.0004699	5.22111e-05
D_0__Bacteria;D_1__BRC1;D_2__uncultured organism;D_3__uncultured organism	0	0	0	0	0	0	0	0	0	0	0	0	0	0	5.22111e-05	5.22111e-05	0	0	0
D_0__Bacteria;D_1__Bacteroidetes;D_2__Bacteroidia;D_3__Bacteroidales	0.00276719	0.00161855	0.00203623	0.00182739	0.00182739	0.00161855	0.0249569	0.00454237	0.004699	0.00402026	0.00156633	0.00177518	0.00522111	0.0014097	0.00621313	0.00151412	0.00276719	0.00151412	0.00229729
D_0__Bacteria;D_1__Bacteroidetes;D_2__Bacteroidia;D_3__Bacteroidetes VC2.1 Bac22	0.000156633	0.000522111	5.22111e-05	0.000104422	5.22111e-05	0	0.000417689	0	0	0.000313267	5.22111e-05	0	5.22111e-05	0.000365478	0.000313267	5.22111e-05	0.000365478	0.000156633	0.000417689
D_0__Bacteria;D_1__Bacteroidetes;D_2__Bacteroidia;D_3__Chitinophagales	0.0668825	0.0411424	0.0404636	0.14332	0.0797786	0.100976	0.0597295	0.113977	0.072939	0.115752	0.0662559	0.0997755	0.0462591	0.0687099	0.0805096	0.0589464	0.0979481	0.103848	0.117684
D_0__Bacteria;D_1__Bacteroidetes;D_2__Bacteroidia;D_3__Cytophagales	0.00908474	0.00694408	0.00757062	0.00511669	0.00261056	0.00172297	0.0429176	0.0147758	0.00631755	0.0273064	0.00266277	0.00120086	0.00125307	0.0212499	0.0143581	0.00407247	0.0187438	0.0079883	0.00939801
D_0__Bacteria;D_1__Bacteroidetes;D_2__Bacteroidia;D_3__Flavobacteriales	0.00501227	0.00475121	0.00167076	0.00537775	0.00240171	0.00161855	0.173498	0.0663604	0.010129	0.0129484	0.000626534	0.000783167	0.000156633	0.0084582	0.013836	0.00668303	0.0270454	0.00579544	0.00412468
D_0__Bacteria;D_1__Bacteroidetes;D_2__Bacteroidia;D_3__SM1A07	0	0	0	0	0	0	0	0	0	0	0	0	0	0	0	0	0.000104422	0	5.22111e-05
D_0__Bacteria;D_1__Bacteroidetes;D_2__Bacteroidia;D_3__Sphingobacteriales	0.0155589	0.0100768	0.0111732	0.0128962	0.0102334	0.00856263	0.0167076	0.0137837	0.0109643	0.0199447	0.00449016	0.0065786	0.004699	0.00522111	0.0136793	0.00819715	0.0243304	0.0079883	0.0261056
D_0__Bacteria;D_1__Bacteroidetes;D_2__Ignavibacteria;D_3__Ignavibacteriales	0	0	0	5.22111e-05	0	0	0	5.22111e-05	0	0.000104422	0	0	0	0	0	0	0	0	0
D_0__Bacteria;D_1__Bacteroidetes;D_2__Ignavibacteria;D_3__Kryptoniales	5.22111e-05	0.000365478	0	0.000208845	5.22111e-05	5.22111e-05	0.0004699	5.22111e-05	0.000783167	0.000104422	0	0	0	0.000156633	0	0.000104422	5.22111e-05	0.000104422	0
D_0__Bacteria;D_1__Bacteroidetes;D_2__Ignavibacteria;D_3__OPB56	0.00135749	0.00114865	0.00109643	0.00156633	0.00177518	0.00182739	0.000626534	0.000522111	0.00109643	0.00240171	0.000992012	0.00151412	0.00287161	0.000313267	0.000783167	0.000626534	0.000835378	0.000992012	0.00182739
D_0__Bacteria;D_1__Bacteroidetes;D_2__Ignavibacteria;D_3__SJA-28	0.000678745	0.00135749	0.0004699	0.000365478	0.000208845	0.000522111	0.000104422	0.000783167	0.000104422	0.00120086	0.000261056	5.22111e-05	0.000104422	0.000626534	0.000365478	0.000208845	0.000678745	0.000574323	0.000730956
D_0__Bacteria;D_1__Caldiserica;D_2__Caldisericia;D_3__Caldisericales	0.000104422	0.000156633	0.000104422	0.000156633	0.000156633	0.000104422	0.000208845	5.22111e-05	5.22111e-05	5.22111e-05	0.000104422	0	0	0.000104422	5.22111e-05	0.000104422	0	0.000104422	0
D_0__Bacteria;D_1__Calditrichaeota;D_2__Calditrichia;D_3__Calditrichales	0	0	0	0	5.22111e-05	5.22111e-05	0	0	0	0	0	0	5.22111e-05	0	0	5.22111e-05	0	5.22111e-05	5.22111e-05
D_0__Bacteria;D_1__Chlamydiae;D_2__Chlamydiae;D_3__Chlamydiales	0.000417689	0.0004699	5.22111e-05	5.22111e-05	0.000156633	0	0.0004699	0.000156633	0.0023495	0	5.22111e-05	0	0.00386362	5.22111e-05	0	0.000156633	0.000156633	5.22111e-05	5.22111e-05
D_0__Bacteria;D_1__Chloroflexi;D_2__AD3;D_3__uncultured bacterium	0.00501227	0.00626534	0.0079883	0	0.000104422	0.000365478	0	5.22111e-05	0.000156633	5.22111e-05	0.000208845	5.22111e-05	0.000417689	0.000104422	0.000104422	5.22111e-05	0.000156633	0.000104422	0.000626534
D_0__Bacteria;D_1__Chloroflexi;D_2__Anaerolineae;D_3__Anaerolineales	0.0138882	0.0122174	0.00908474	0.0653683	0.0352425	0.0602517	0.0308046	0.0315877	0.0444317	0.0889678	0.0709549	0.0616091	0.0258967	0.0568579	0.0802485	0.045998	0.0171775	0.0202057	0.0238605
D_0__Bacteria;D_1__Chloroflexi;D_2__Anaerolineae;D_3__Ardenticatenales	0	0.000104422	0.000104422	0.000365478	0.000313267	0.00109643	0.000365478	0.000939801	0.000522111	0.0014097	0.0004699	0.000208845	0.000156633	0.00193181	0.00172297	0.0004699	0.000156633	0.0004699	0.000208845
D_0__Bacteria;D_1__Chloroflexi;D_2__Anaerolineae;D_3__Caldilineales	0.000156633	0.000208845	0.000104422	0.000261056	0.000365478	0.000156633	0.0004699	0.000522111	0.000261056	0.000313267	5.22111e-05	0.000417689	0	0.0004699	0.000417689	0.000574323	0.000365478	0.000261056	0.000104422
D_0__Bacteria;D_1__Chloroflexi;D_2__Anaerolineae;D_3__RBG-13-54-9	0.00109643	0.000992012	0.00109643	0.000208845	0.000365478	0	0.000261056	0.0004699	0.00109643	0	0.000208845	0.000365478	0.000261056	0.000313267	0.000156633	0.000678745	0.000574323	0.000261056	0.000678745
D_0__Bacteria;D_1__Chloroflexi;D_2__Anaerolineae;D_3__SBR1031	0.0122696	0.00616091	0.00652639	0.00918916	0.00480343	0.00689187	0.00433352	0.0061087	0.00433352	0.0150368	0.0065786	0.00636976	0.01039	0.00877147	0.00819715	0.00381141	0.0104944	0.00652639	0.0108599
D_0__Bacteria;D_1__Chloroflexi;D_2__Anaerolineae;D_3__SJA-15	0	0	0	0	0	0	0	0	0	0	0	0	5.22111e-05	0	0	0	5.22111e-05	0	0
D_0__Bacteria;D_1__Chloroflexi;D_2__Anaerolineae;D_3__uncultured Bellilinea sp.	0.000313267	0.00120086	0.000992012	0.000104422	0.000104422	0.000156633	0.000261056	5.22111e-05	0.000678745	0.000156633	5.22111e-05	0.000156633	0.000261056	0.000156633	0.000208845	0.000156633	0.000104422	5.22111e-05	0.000156633
D_0__Bacteria;D_1__Chloroflexi;D_2__Chloroflexia;D_3__Chloroflexales	0.00621313	0.00266277	0.00459458	0.00490785	0.00918916	0.00407247	0.00135749	0.00490785	0.00757062	0.00496006	0.00809273	0.00824936	0.0051689	0.00276719	0.00589986	0.00506448	0.00600428	0.00313267	0.00579544
D_0__Bacteria;D_1__Chloroflexi;D_2__Chloroflexia;D_3__Kallotenuales	0	0	0	5.22111e-05	0.000104422	0	0	0	5.22111e-05	0	0	5.22111e-05	0.000156633	0	0	0.000104422	0	0	0
D_0__Bacteria;D_1__Chloroflexi;D_2__Chloroflexia;D_3__Thermomicrobiales	0.000156633	5.22111e-05	5.22111e-05	0.000417689	0.000417689	0.000104422	5.22111e-05	5.22111e-05	0.000104422	5.22111e-05	0.00104422	0.000678745	0.000156633	0.000417689	0.000156633	0.000156633	0.0004699	0.000156633	0.000261056
D_0__Bacteria;D_1__Chloroflexi;D_2__Dehalococcoidia;D_3__S085	0.0014097	0.000574323	0.00135749	0.000417689	0.000417689	0.00104422	0.000208845	0.000208845	0.000417689	0.00250613	0.000417689	0.000417689	0.000417689	0.000992012	0.0014097	0.000835378	0.00156633	0.00109643	0.00130528
D_0__Bacteria;D_1__Chloroflexi;D_2__Dehalococcoidia;D_3__SAR202 clade	5.22111e-05	5.22111e-05	5.22111e-05	0	5.22111e-05	0	5.22111e-05	5.22111e-05	0	0	0	0	0	0	0	5.22111e-05	5.22111e-05	0	0
D_0__Bacteria;D_1__Chloroflexi;D_2__Gitt-GS-136;D_3__uncultured bacterium	0.000156633	0.000261056	0.000365478	5.22111e-05	0.000208845	0.000104422	5.22111e-05	5.22111e-05	0	0	5.22111e-05	0.000104422	0.000208845	0.000156633	5.22111e-05	0.000104422	0.000208845	0	0
D_0__Bacteria;D_1__Chloroflexi;D_2__Gitt-GS-136;Other	0	5.22111e-05	0.000104422	0	0	0.000104422	0	0	0	0	5.22111e-05	0	0	0	0.000104422	0.000104422	0.000104422	0.000104422	0.000104422
D_0__Bacteria;D_1__Chloroflexi;D_2__JG30-KF-CM66;D_3__metagenome	0	5.22111e-05	5.22111e-05	0	0	0	0	0	0	0	0	0	5.22111e-05	0	0	0	0	0	0
D_0__Bacteria;D_1__Chloroflexi;D_2__JG30-KF-CM66;D_3__uncultured bacterium	0.000574323	0.000417689	0.000835378	5.22111e-05	0.000313267	0.000104422	5.22111e-05	5.22111e-05	0.000104422	0.000417689	5.22111e-05	0.000156633	5.22111e-05	0.000156633	5.22111e-05	0.000156633	0.000261056	0.000208845	0.000261056
D_0__Bacteria;D_1__Chloroflexi;D_2__JG30-KF-CM66;Other	0	0	0	0	5.22111e-05	0	0	0	0	0	0.000104422	0	0	0	0	0.000104422	0	0	0
D_0__Bacteria;D_1__Chloroflexi;D_2__KD4-96;D_3__uncultured bacterium	0.00250613	0.00302825	0.00208845	0.000887589	0.00104422	0.000626534	0.000208845	0.000835378	0.000313267	0.00114865	0.00146191	0.000992012	0.00151412	0.00161855	0.00109643	0.00172297	0.00224508	0.00120086	0.00135749
D_0__Bacteria;D_1__Chloroflexi;D_2__KD4-96;Other	0.00125307	0.00114865	0.000939801	0.0004699	0.000522111	0.0004699	0.000156633	0.000156633	0.000208845	0.000417689	0.000626534	0.000365478	0.000522111	0.000313267	0.000156633	0.000417689	0.000678745	0.000156633	0.000417689
D_0__Bacteria;D_1__Chloroflexi;D_2__Ktedonobacteria;D_3__C0119	0.00120086	0.00104422	0.000730956	0.0004699	0.00156633	0.0004699	0.000574323	0.00104422	0.00104422	0.000678745	0.0004699	0.00156633	0.00167076	0.000261056	0.000156633	0.000678745	0.000574323	0.000522111	0.000939801
D_0__Bacteria;D_1__Chloroflexi;D_2__Ktedonobacteria;D_3__Ktedonobacterales	0.00464679	0.00271498	0.00402026	0.00114865	0.000104422	0.000208845	0	0.000261056	0.00125307	0.00130528	0.00130528	0.0004699	0.00339372	0.000208845	0	0.000156633	0.00120086	0.00146191	0.00182739
D_0__Bacteria;D_1__Chloroflexi;D_2__OLB14;D_3__uncultured bacterium	5.22111e-05	0.000156633	0	0	5.22111e-05	0	0	0	0	0	0	0	0	5.22111e-05	5.22111e-05	0	0	0	0
D_0__Bacteria;D_1__Chloroflexi;D_2__OLB14;Other	0	0	0	0	0	0	5.22111e-05	0.000365478	0.000104422	0.000104422	0	0	0	0.000104422	0	0.000104422	0	5.22111e-05	0
D_0__Bacteria;D_1__Chloroflexi;D_2__P2-11E;D_3__uncultured bacterium	0.0138882	0.0182739	0.0181173	0.000208845	0.00130528	0.00151412	0.000208845	0.000678745	0.0028194	0.0018796	0.000835378	0.00240171	0.004699	0.00109643	0.00156633	0.00381141	0.0018796	0.000522111	0.00182739
D_0__Bacteria;D_1__Chloroflexi;D_2__SHA-26;D_3__uncultured bacterium	0.000208845	0.000261056	0.000365478	0	5.22111e-05	0	0	5.22111e-05	0	0	0	0	0	0	0	5.22111e-05	0	0	5.22111e-05
D_0__Bacteria;D_1__Chloroflexi;D_2__TK10;D_3__uncultured Chloroflexi bacterium	0	5.22111e-05	0.000104422	0	0	0	0	0	5.22111e-05	0	0	0	0	0	0.000156633	5.22111e-05	0	0.000156633	5.22111e-05
D_0__Bacteria;D_1__Chloroflexi;D_2__TK10;D_3__uncultured bacterium	0.0014097	0.00135749	0.00146191	0.00229729	0.00161855	0.00193181	0.000417689	0.00109643	0.00156633	0.000992012	0.00308046	0.00553438	0.00271498	0.00167076	0.00120086	0.00172297	0.00198402	0.00104422	0.00104422
D_0__Bacteria;D_1__Chloroflexi;D_2__TK10;Other	0.0004699	0.00125307	0.000835378	0.000417689	0.000417689	0.000261056	5.22111e-05	0.000730956	0.00104422	5.22111e-05	0.000574323	0.000783167	0.000208845	0.000208845	0.000208845	0.000104422	0.000156633	0.000156633	0.000208845
D_0__Bacteria;D_1__Cloacimonetes;D_2__Cloacimonadia;D_3__Cloacimonadales	0.000313267	0.000156633	0.000261056	0.000208845	5.22111e-05	0.000208845	0.000313267	0.000156633	0.000104422	0.000365478	0.000365478	0.000104422	0.000156633	0.000313267	5.22111e-05	0.000156633	5.22111e-05	0.000104422	0.000208845
D_0__Bacteria;D_1__Cyanobacteria;D_2__Melainabacteria;D_3__Gastranaerophilales	5.22111e-05	0	0	0	0.000156633	0.000156633	5.22111e-05	0	0	5.22111e-05	5.22111e-05	5.22111e-05	5.22111e-05	0.000104422	0	5.22111e-05	5.22111e-05	5.22111e-05	0
D_0__Bacteria;D_1__Cyanobacteria;D_2__Melainabacteria;D_3__Obscuribacterales	0.000156633	0.000208845	0.000365478	0.000574323	0.000156633	0	0	0	0.0004699	0.000104422	5.22111e-05	5.22111e-05	0.000156633	0.000104422	0	0.000104422	0.0004699	5.22111e-05	0.00120086
D_0__Bacteria;D_1__Cyanobacteria;D_2__Melainabacteria;D_3__Vampirovibrionales	5.22111e-05	0.000156633	0	0.000261056	0	5.22111e-05	0	0.000156633	0	0.000208845	5.22111e-05	0.000313267	0.000887589	5.22111e-05	5.22111e-05	0	0.000104422	0.000208845	0.000417689
D_0__Bacteria;D_1__Cyanobacteria;D_2__Oxyphotobacteria;D_3__Chloroplast	0.000313267	0.000104422	0.000104422	0.000261056	0.000313267	0.000208845	0.000730956	0.00114865	0.00130528	5.22111e-05	0.0004699	0.000574323	0.0004699	0	0.000156633	0.000678745	0.000313267	5.22111e-05	0.000208845
D_0__Bacteria;D_1__Cyanobacteria;D_2__Oxyphotobacteria;D_3__Leptolyngbyales	0	0	0	0	5.22111e-05	0	0	0	0	0	0	0	0	0	0	0	0	0	0
D_0__Bacteria;D_1__Cyanobacteria;D_2__Oxyphotobacteria;D_3__Nostocales	0	0	0	0	0.000104422	0.0004699	0.000104422	0.00161855	0.000835378	0	5.22111e-05	0.000522111	0.000156633	0	0	0	5.22111e-05	5.22111e-05	0
D_0__Bacteria;D_1__Cyanobacteria;D_2__Oxyphotobacteria;Other	0	0	0	0	0	0	0	0	0	0	5.22111e-05	0	0	0	0	0	0	0	0
D_0__Bacteria;D_1__Cyanobacteria;D_2__Sericytochromatia;D_3__uncultured bacterium	5.22111e-05	0.000104422	0	0	0	0	0	0	5.22111e-05	0	0	0	0	0	0	0	0.000261056	0	0.000104422
D_0__Bacteria;D_1__Dependentiae;D_2__Babeliae;D_3__Babeliales	0.000261056	0.000626534	0.000156633	0.000208845	0.000156633	0.000365478	0.000208845	0.000104422	5.22111e-05	0.0004699	0.000208845	0.000261056	0.0004699	0.000417689	0.000156633	0.000208845	0.000365478	0.00130528	0.000365478
D_0__Bacteria;D_1__Elusimicrobia;D_2__Elusimicrobia;D_3__FCPU453	5.22111e-05	0	0.000104422	0	0	0	0	0	5.22111e-05	0	0	0	0	0	0	0	0	0	0
D_0__Bacteria;D_1__Elusimicrobia;D_2__Elusimicrobia;D_3__Lineage IV	0.0004699	0.000417689	0.00130528	5.22111e-05	0	0	0.000104422	0.000104422	0.000104422	0.000365478	0	0	0.000104422	5.22111e-05	0	0	0.000208845	0.000156633	0.000156633
D_0__Bacteria;D_1__Elusimicrobia;D_2__Elusimicrobia;D_3__MVP-88	0.000208845	0.000104422	0.000208845	0	0.000156633	5.22111e-05	0	5.22111e-05	0.0004699	0	0.000208845	0.000104422	0	5.22111e-05	0.000156633	5.22111e-05	0.000104422	0.000261056	0.000156633
D_0__Bacteria;D_1__Elusimicrobia;D_2__Endomicrobia;D_3__Endomicrobiales	5.22111e-05	0.000261056	5.22111e-05	0.000104422	5.22111e-05	0.000156633	0.000104422	0	0.000104422	5.22111e-05	0.000104422	0.000104422	0.000104422	5.22111e-05	0.000156633	5.22111e-05	0.000104422	0.000104422	5.22111e-05
D_0__Bacteria;D_1__Elusimicrobia;D_2__Lineage IIa;D_3__uncultured bacterium	0.000678745	0.00109643	0.00156633	0.000626534	0.0004699	0.000208845	0	0.000156633	0.000104422	0.000261056	0.000730956	0.00114865	0.000939801	0.000208845	0.000104422	0.000208845	0.000730956	0.0004699	0.00167076
D_0__Bacteria;D_1__Elusimicrobia;D_2__Lineage IIa;Other	0.000887589	0.00219287	0.00130528	0.000156633	0.000261056	0.000313267	0.000104422	0	0.000208845	0.000208845	0.000261056	0.000365478	0.00109643	5.22111e-05	5.22111e-05	0.000156633	0.000208845	0.000156633	0.000522111
D_0__Bacteria;D_1__Elusimicrobia;D_2__Lineage IIb;D_3__uncultured bacterium	0.000887589	0.000835378	0.00130528	0.000156633	0.000156633	0	0.000156633	5.22111e-05	0.000156633	0.000156633	0.000313267	0.000365478	0.000261056	5.22111e-05	0.0004699	0.000104422	0.000313267	0.000365478	0.000678745
D_0__Bacteria;D_1__Elusimicrobia;D_2__Lineage IIb;Other	0.000104422	0.000104422	0.000522111	0.000156633	0.000104422	0.000104422	5.22111e-05	0.000156633	5.22111e-05	0.000104422	5.22111e-05	0.000313267	5.22111e-05	0	0.000104422	5.22111e-05	0	5.22111e-05	0.000104422
D_0__Bacteria;D_1__Elusimicrobia;D_2__Lineage IIc;D_3__uncultured bacterium	0.000365478	0.000417689	0.0004699	0	0	0	0.000104422	0	5.22111e-05	5.22111e-05	0	0	0	5.22111e-05	0	0	0.000104422	0	5.22111e-05
D_0__Bacteria;D_1__Elusimicrobia;D_2__Lineage IIc;Other	5.22111e-05	0	0	0	0	0	0	0.000104422	0	0	5.22111e-05	0	0	0.000104422	5.22111e-05	0	0	0	0
D_0__Bacteria;D_1__Elusimicrobia;Other;Other	0.000104422	0.000417689	0.000522111	0	0	0	0	0	0	0	0	0	0	0	0	0	0	0	0
D_0__Bacteria;D_1__Entotheonellaeota;D_2__Entotheonellia;D_3__Entotheonellales	0.00114865	0.0004699	0.000730956	0.00135749	0.000887589	0.000626534	0	0.000365478	0.000887589	0.00104422	0.0014097	0.000835378	0.000156633	0.000730956	0.00109643	0.000992012	0.00172297	0.00109643	0.000626534
D_0__Bacteria;D_1__Epsilonbacteraeota;D_2__Campylobacteria;D_3__Campylobacterales	0.000417689	0.0004699	0.000835378	0.000522111	0.000313267	0.000626534	0.000417689	0.0004699	0.000522111	0.000574323	0.000626534	0.000678745	0.000365478	0.000417689	0.000522111	0.000678745	0.000261056	0.000522111	0.000261056
D_0__Bacteria;D_1__FBP;D_2__uncultured bacterium;D_3__uncultured bacterium	0.000156633	5.22111e-05	5.22111e-05	0.000208845	0.000313267	0.000208845	0.000104422	0.000261056	0.000156633	0	0.000156633	0.000104422	0.000104422	5.22111e-05	0	0	5.22111e-05	0.000156633	0.000104422
D_0__Bacteria;D_1__FBP;D_2__uncultured soil bacterium;D_3__uncultured soil bacterium	0	0	0	0	0.000156633	0	0	0	5.22111e-05	0	5.22111e-05	0.000104422	0	0	0	0	0	0	0
D_0__Bacteria;D_1__FCPU426;D_2__metagenome;D_3__metagenome	0.0004699	0.000365478	0.000208845	0	0.000156633	0	0.000156633	0.000261056	0.000104422	0.000783167	0	0	5.22111e-05	0.000104422	0.000678745	0.000417689	0.000835378	0.000156633	0.00172297
D_0__Bacteria;D_1__FCPU426;D_2__uncultured bacterium;D_3__uncultured bacterium	0.000261056	0.000574323	0.000417689	0	0	5.22111e-05	0.0004699	0.000208845	0.000208845	0.000574323	0	0	5.22111e-05	0.000156633	5.22111e-05	0.000208845	0.00109643	0.000313267	0.000992012
D_0__Bacteria;D_1__Fibrobacteres;D_2__Chitinivibrionia;D_3__uncultured	0	0	0	0	5.22111e-05	0	0	0	0	0.0004699	5.22111e-05	0	0	0	0	0	0	0.000104422	5.22111e-05
D_0__Bacteria;D_1__Fibrobacteres;D_2__Fibrobacteria;D_3__Fibrobacterales	0.0004699	0.000208845	0.000417689	0.000156633	5.22111e-05	0.000156633	5.22111e-05	0	0	0.000522111	5.22111e-05	0.000104422	0	0	0.000104422	0	0.000365478	0	5.22111e-05
D_0__Bacteria;D_1__Firmicutes;D_2__BRH-c20a;D_3__uncultured bacterium	0.000365478	0.000156633	0.000313267	0.000208845	0.000261056	5.22111e-05	0.000104422	0.000208845	0.000261056	0.000417689	0.000208845	0.000313267	0.000208845	0.000365478	5.22111e-05	0.000261056	0.000104422	0.000313267	0.000365478
D_0__Bacteria;D_1__Firmicutes;D_2__Bacilli;D_3__Bacillales	0.0190571	0.0161855	0.0213021	0.0284551	0.0199447	0.0398371	0.0273064	0.022503	0.0462069	0.0297604	0.0632277	0.042291	0.115073	0.0251136	0.0310134	0.0120608	0.0139926	0.0376442	0.0185872
D_0__Bacteria;D_1__Firmicutes;D_2__Bacilli;D_3__Lactobacillales	0	0.000208845	0.000208845	0.000417689	0.000156633	0.000313267	0.000208845	5.22111e-05	0.000156633	0.000417689	0.000261056	0.000208845	0.000626534	0.000313267	5.22111e-05	5.22111e-05	5.22111e-05	0.000208845	5.22111e-05
D_0__Bacteria;D_1__Firmicutes;D_2__Clostridia;D_3__Clostridiales	0.000313267	0.000208845	0.000156633	0.000313267	5.22111e-05	0.000261056	0.0023495	0.000678745	0.000522111	0.000417689	5.22111e-05	0.000208845	0.000208845	5.22111e-05	0.000783167	0.000313267	5.22111e-05	0.000104422	0.000365478
D_0__Bacteria;D_1__Firmicutes;D_2__Erysipelotrichia;D_3__Erysipelotrichales	5.22111e-05	5.22111e-05	0.000104422	5.22111e-05	5.22111e-05	0.000156633	0.000104422	0	0.000104422	5.22111e-05	0	0	5.22111e-05	5.22111e-05	0	0.000156633	0	0	0
D_0__Bacteria;D_1__Firmicutes;D_2__Negativicutes;D_3__Selenomonadales	0.000261056	0	0.000208845	0.000104422	5.22111e-05	0.000104422	0.000261056	0.000156633	0	5.22111e-05	0.000104422	5.22111e-05	0.000156633	0.000208845	0.000104422	0.000156633	0.000104422	0.000104422	0.000104422
D_0__Bacteria;D_1__GAL15;D_2__uncultured bacterium;D_3__uncultured bacterium	0	0	0	5.22111e-05	0	0.000156633	0	0	0	0	5.22111e-05	0	0	0.000208845	0	5.22111e-05	0	0	0
D_0__Bacteria;D_1__Gemmatimonadetes;D_2__AKAU4049;D_3__uncultured bacterium	0	0	0	0	0	0	0	0	0	0	0	0	0	0.000156633	0.000208845	0.000156633	0	0	0
D_0__Bacteria;D_1__Gemmatimonadetes;D_2__BD2-11 terrestrial group;D_3__uncultured bacterium	0	0.000261056	0	0.000104422	0.000208845	0	0.000104422	0.000730956	0.000104422	0.000208845	0	0	5.22111e-05	0.000365478	0.000313267	0.000208845	5.22111e-05	5.22111e-05	0.000104422
D_0__Bacteria;D_1__Gemmatimonadetes;D_2__BD2-11 terrestrial group;Other	0	0	0	0	0	0	0	5.22111e-05	0	0	0	0	0	0.000417689	0	0	0	0	0
D_0__Bacteria;D_1__Gemmatimonadetes;D_2__Gemmatimonadetes;D_3__Gemmatimonadales	0.0507492	0.0557615	0.0508537	0.0186394	0.0292905	0.0195792	0.0166031	0.0521067	0.113089	0.0202579	0.0128439	0.0255835	0.0496006	0.0314311	0.0260534	0.0333629	0.0160288	0.0157678	0.0315877
D_0__Bacteria;D_1__Gemmatimonadetes;D_2__Longimicrobia;D_3__Longimicrobiales	0.000313267	5.22111e-05	0	0.000992012	0.000522111	0.000156633	0.000156633	0.000992012	0.0004699	5.22111e-05	0.000156633	0.000522111	0	0.000104422	0.000261056	0.000104422	0.000261056	5.22111e-05	0.00135749
D_0__Bacteria;D_1__Gemmatimonadetes;D_2__S0134 terrestrial group;D_3__uncultured bacterium	0	5.22111e-05	5.22111e-05	0.000104422	5.22111e-05	0.000104422	0.000208845	0.000104422	0.000522111	0.000104422	0.000208845	0	0	0.00125307	0.0004699	0.000208845	0.000104422	0.000104422	0
D_0__Bacteria;D_1__Gemmatimonadetes;D_2__S0134 terrestrial group;Other	5.22111e-05	0	0	0.000104422	0	0	0	0	0	0	0	0	0	0	0	0	0	5.22111e-05	0
D_0__Bacteria;D_1__Hydrogenedentes;D_2__Hydrogenedentia;D_3__Hydrogenedentiales	0	0.000156633	5.22111e-05	0	5.22111e-05	0	0.000261056	0.000208845	5.22111e-05	0	0	0	0	0	0.000104422	5.22111e-05	5.22111e-05	0	0
D_0__Bacteria;D_1__Kiritimatiellaeota;D_2__Kiritimatiellae;D_3__WCHB1-41	0.000208845	0.000261056	0.000313267	0.000156633	0.000156633	0.000104422	0.000208845	0.000156633	0.000156633	0.000104422	0.000261056	0.000365478	0.000208845	0.000417689	0.000104422	0.000313267	0.000208845	0.000208845	0.000313267
D_0__Bacteria;D_1__Latescibacteria;D_2__Latescibacteria;D_3__Latescibacterales	0.0004699	0.00208845	0.000417689	0.000104422	0.000313267	0.000104422	0.000730956	0.000730956	0.000783167	0.00125307	0	0	0	0.0032893	0.00172297	0.000626534	0.0014097	0.00339372	0.000417689
D_0__Bacteria;D_1__Latescibacteria;D_2__uncultured bacterium;D_3__uncultured bacterium	0.00882368	0.0201535	0.0145669	0.0018796	0.00261056	0.00318488	0.00208845	0.0032893	0.00490785	0.00600428	0.00391584	0.00120086	0.0037592	0.010129	0.00412468	0.00595207	0.00777946	0.00522111	0.00683966
D_0__Bacteria;D_1__Latescibacteria;Other;Other	0.00198402	0.00621313	0.00407247	0.000574323	0.000678745	0.000730956	0.000313267	0.000522111	0.000626534	0.00313267	0.000313267	0.000365478	0.000574323	0.00741398	0.00114865	0.000626534	0.0028194	0.00125307	0.000992012
D_0__Bacteria;D_1__Modulibacteria;D_2__Moduliflexia;D_3__Moduliflexales	0	5.22111e-05	0	0	0	0	0	5.22111e-05	0	0	0	0	0	0	0	0	5.22111e-05	5.22111e-05	0
D_0__Bacteria;D_1__Nitrospirae;D_2__Nitrospira;D_3__Nitrospirales	0.000730956	0.00856263	0.000783167	0.000835378	0.00542996	0.00313267	0.00511669	0.00971127	0.0070485	0.000261056	0.000522111	0.00114865	0.000626534	0.00537775	0.00344594	0.00506448	0.000313267	0.000208845	0.000261056
D_0__Bacteria;D_1__Nitrospirae;D_2__Thermodesulfovibrionia;D_3__uncultured	0.000104422	5.22111e-05	0.000208845	0.000156633	0.000208845	5.22111e-05	0.000208845	0.000104422	0.000313267	5.22111e-05	0.000208845	0.000156633	0.000261056	0.000208845	5.22111e-05	0.000156633	0	0.000313267	0.000208845
D_0__Bacteria;D_1__Omnitrophicaeota;D_2__Omnitrophia;D_3__Omnitrophales	5.22111e-05	0.000104422	0.000156633	0.000104422	0.000104422	0	5.22111e-05	0	0	5.22111e-05	0	0	5.22111e-05	5.22111e-05	0	0	5.22111e-05	0.000104422	0
D_0__Bacteria;D_1__Omnitrophicaeota;D_2__Omnitrophica WOR_2 bacterium RIFCSPLOWO2_12_FULL_51_24;D_3__Omnitrophica WOR_2 bacterium RIFCSPLOWO2_12_FULL_51_24	0	5.22111e-05	0	0	0	0	0	0	0	0	0	5.22111e-05	0	0.000104422	0	0	0	0	0
D_0__Bacteria;D_1__Omnitrophicaeota;D_2__metagenome;D_3__metagenome	0.000104422	0.000261056	0.000104422	5.22111e-05	0.000104422	5.22111e-05	0	0	0.000104422	5.22111e-05	0	0	0	0	5.22111e-05	0	5.22111e-05	0	0
D_0__Bacteria;D_1__Omnitrophicaeota;D_2__uncultured Omnitrophica bacterium;D_3__uncultured Omnitrophica bacterium	0	0	0	5.22111e-05	0.000104422	0.000261056	0	0	0	0	0	0	0	0	0	0	5.22111e-05	0	0
D_0__Bacteria;D_1__Omnitrophicaeota;D_2__uncultured bacterium;D_3__uncultured bacterium	0.000104422	0.000417689	0.000522111	5.22111e-05	0.000417689	0.000261056	0.000261056	5.22111e-05	0.000261056	5.22111e-05	5.22111e-05	0.000261056	0.000208845	0.0004699	0.0004699	0.000208845	0.000417689	5.22111e-05	0.000313267
D_0__Bacteria;D_1__Omnitrophicaeota;Other;Other	0.000261056	0.000104422	0.000261056	0.000156633	0.000208845	0.000261056	0.000313267	0.000156633	0.000261056	5.22111e-05	0.000261056	0.000208845	0.000208845	0.000261056	0.000156633	5.22111e-05	0.000365478	0.000104422	0.000417689
D_0__Bacteria;D_1__Patescibacteria;D_2__ABY1;D_3__Candidatus Komeilibacteria	0	0	0	0	0	0	0	0	0	5.22111e-05	0	0	0	0	0	0	0	0	0
D_0__Bacteria;D_1__Patescibacteria;D_2__ABY1;D_3__Candidatus Kuenenbacteria	0	0.000678745	0.000104422	0	0	0.000261056	0	0	0	0.000208845	0	0	0	5.22111e-05	0	5.22111e-05	0	5.22111e-05	0
D_0__Bacteria;D_1__Patescibacteria;D_2__ABY1;D_3__Candidatus Magasanikbacteria	0	5.22111e-05	0.000104422	0	0	0.000208845	0.0004699	0	0	0.000313267	0.000104422	0	5.22111e-05	0	5.22111e-05	0	0.000261056	5.22111e-05	5.22111e-05
D_0__Bacteria;D_1__Patescibacteria;D_2__ABY1;D_3__Candidatus Uhrbacteria	0	0	0	0	0	0	0	0	0	5.22111e-05	0	0	5.22111e-05	0.000104422	0	5.22111e-05	5.22111e-05	0	5.22111e-05
D_0__Bacteria;D_1__Patescibacteria;D_2__Berkelbacteria;D_3__uncultured bacterium	0.000208845	0.000313267	0.0004699	0	5.22111e-05	0	0	0	0	0.000104422	5.22111e-05	0	0.000104422	0	0	0	5.22111e-05	0.000104422	0
D_0__Bacteria;D_1__Patescibacteria;D_2__Gracilibacteria;D_3__Candidatus Peregrinibacteria	0	0	0	0	0	0	0	0	0	0.000104422	0	0	0	0	0	5.22111e-05	0	0	0
D_0__Bacteria;D_1__Patescibacteria;D_2__Gracilibacteria;D_3__Candidatus Peribacteria	0.000835378	0.000104422	0.00104422	0	0.000261056	0.000104422	0	0	0	0.00120086	0.000261056	5.22111e-05	5.22111e-05	5.22111e-05	0.000104422	0.000208845	0.000261056	0.000208845	0.000626534
D_0__Bacteria;D_1__Patescibacteria;D_2__Gracilibacteria;D_3__JGI 0000069-P22	0	0	0	0	0	0	0	0	0	0	0	0.000104422	0.000626534	0	0	0	0	0	0
D_0__Bacteria;D_1__Patescibacteria;D_2__Gracilibacteria;D_3__uncultured bacterium	0.000365478	0	0	5.22111e-05	0	0	0	0	0	0	0	0	0	0	0	5.22111e-05	0	0	0
D_0__Bacteria;D_1__Patescibacteria;D_2__Microgenomatia;D_3__Candidatus Collierbacteria	0	0	0	0	0	0	0	5.22111e-05	0	0	0	0	0	0	0	0	0	0	0
D_0__Bacteria;D_1__Patescibacteria;D_2__Microgenomatia;D_3__Candidatus Daviesbacteria	0.000104422	0	0.000156633	5.22111e-05	0	0	0	5.22111e-05	0	0.000156633	0	0.000104422	0.0004699	5.22111e-05	0	0	5.22111e-05	0	5.22111e-05
D_0__Bacteria;D_1__Patescibacteria;D_2__Microgenomatia;D_3__Candidatus Gottesmanbacteria	0.000626534	0.000261056	0.0004699	0	0	0.000261056	0.000626534	5.22111e-05	5.22111e-05	0.000104422	0	0.000156633	5.22111e-05	0.000783167	0.000104422	5.22111e-05	0.000313267	0.000104422	5.22111e-05
D_0__Bacteria;D_1__Patescibacteria;D_2__Microgenomatia;D_3__Candidatus Pacebacteria	0	0	5.22111e-05	5.22111e-05	0	0	0	0	0	0.000156633	0	0	0	0	0	5.22111e-05	0	0	0.000104422
D_0__Bacteria;D_1__Patescibacteria;D_2__Microgenomatia;D_3__Candidatus Shapirobacteria	0	0	5.22111e-05	5.22111e-05	5.22111e-05	0.000104422	0	0	5.22111e-05	5.22111e-05	0.000104422	0.000104422	0.000261056	5.22111e-05	5.22111e-05	0.000104422	0.000104422	0	0
D_0__Bacteria;D_1__Patescibacteria;D_2__Microgenomatia;D_3__Candidatus Woesebacteria	0.000574323	0.000678745	0.000939801	0	0	0	0.000992012	5.22111e-05	0	0.0004699	0	0.000104422	0.00172297	0.000261056	0.000156633	0.000261056	0.000208845	0.0004699	0.000208845
D_0__Bacteria;D_1__Patescibacteria;D_2__Parcubacteria;D_3__Candidatus Azambacteria	0.000208845	0.00114865	0.000417689	5.22111e-05	0.000104422	0	0.000208845	5.22111e-05	5.22111e-05	0	0	0	0	5.22111e-05	0.000104422	0.000261056	0	5.22111e-05	0
D_0__Bacteria;D_1__Patescibacteria;D_2__Parcubacteria;D_3__Candidatus Campbellbacteria	0	0	5.22111e-05	0	0	0	0	0	0	5.22111e-05	0	0	0	0	0	0	0.000104422	0.000156633	5.22111e-05
D_0__Bacteria;D_1__Patescibacteria;D_2__Parcubacteria;D_3__Candidatus Giovannonibacteria	0.000104422	0	0.000626534	0	0	0	0	0	0	0	0	0	0	0	0	0	0	0	0
D_0__Bacteria;D_1__Patescibacteria;D_2__Parcubacteria;D_3__Candidatus Jorgensenbacteria	0.00229729	0.000261056	0.000783167	0.000156633	5.22111e-05	5.22111e-05	0	0	0	0.000156633	0	0.000208845	0.000104422	5.22111e-05	5.22111e-05	0.000104422	5.22111e-05	0.000104422	0.000156633
D_0__Bacteria;D_1__Patescibacteria;D_2__Parcubacteria;D_3__Candidatus Lloydbacteria	0.000156633	0	0	0	0	0	0	0	0	0	0	0	0	5.22111e-05	5.22111e-05	5.22111e-05	0	0	0
D_0__Bacteria;D_1__Patescibacteria;D_2__Parcubacteria;D_3__Candidatus Moranbacteria	5.22111e-05	0	0	5.22111e-05	0	0	0	0	0	0	0	0	5.22111e-05	0	0	0	0	0	0
D_0__Bacteria;D_1__Patescibacteria;D_2__Parcubacteria;D_3__Candidatus Nomurabacteria	0.000104422	0.000104422	0.000156633	0	0.000104422	5.22111e-05	0	5.22111e-05	5.22111e-05	0.000522111	0.000104422	0	0.000156633	5.22111e-05	5.22111e-05	0.000104422	0.000574323	0.000104422	0.000156633
D_0__Bacteria;D_1__Patescibacteria;D_2__Parcubacteria;D_3__Candidatus Ryanbacteria	5.22111e-05	0	0.000156633	0	0	0	0	0	0	0	0	0	0	0	0	0	0	0	0
D_0__Bacteria;D_1__Patescibacteria;D_2__Parcubacteria;D_3__Candidatus Staskawiczbacteria	0.000730956	0.000417689	0.000783167	0	5.22111e-05	0	0	0	0	5.22111e-05	0	0	0	0	0	0	0	0	0
D_0__Bacteria;D_1__Patescibacteria;D_2__Parcubacteria;D_3__Candidatus Yanofskybacteria	0	0	0	0	0	0	0	0	0	0.000104422	0	0	0	0	0	0	0	0	0
D_0__Bacteria;D_1__Patescibacteria;D_2__Parcubacteria;D_3__Candidatus Yonathbacteria	5.22111e-05	0	0	0	0	0	0	0	0	0	0	0	0	0	0	0	0.000939801	0	5.22111e-05
D_0__Bacteria;D_1__Patescibacteria;D_2__Parcubacteria;D_3__Candidatus Zambryskibacteria	0.000783167	0.000365478	0.000835378	0	0	0	0.000208845	0	5.22111e-05	0.000208845	0	0.000104422	5.22111e-05	5.22111e-05	0.000104422	0.000104422	0.000261056	0	5.22111e-05
D_0__Bacteria;D_1__Patescibacteria;D_2__Parcubacteria;D_3__GWA2-38-13b	5.22111e-05	0	0	0	0	0	0	5.22111e-05	5.22111e-05	0	0	0	0.0004699	0	0	5.22111e-05	0.000104422	0	5.22111e-05
D_0__Bacteria;D_1__Patescibacteria;D_2__Parcubacteria;D_3__uncultured Parcubacteria group bacterium	5.22111e-05	0.000104422	0.0004699	0	0	0	0	0	0	0	0	0.000104422	5.22111e-05	5.22111e-05	0	0	5.22111e-05	0	0.000156633
D_0__Bacteria;D_1__Patescibacteria;D_2__Parcubacteria;D_3__uncultured bacterium	0.00631755	0.004699	0.00412468	0.00120086	0.00114865	0.000678745	0.00146191	0.000574323	0.000678745	0.0037592	0.000783167	0.000730956	0.00276719	0.000835378	0.00151412	0.000992012	0.00297604	0.000939801	0.00240171
D_0__Bacteria;D_1__Patescibacteria;D_2__Parcubacteria;D_3__uncultured deep-sea bacterium	5.22111e-05	0	0	0	0	0	0	0	0	0	0	0	0.000104422	0	0	5.22111e-05	0	0	0
D_0__Bacteria;D_1__Patescibacteria;D_2__Parcubacteria;Other	5.22111e-05	0	5.22111e-05	0	0	0	0.000104422	0	0	0.000417689	0	0	0	0	5.22111e-05	0	0	5.22111e-05	0.000156633
D_0__Bacteria;D_1__Patescibacteria;D_2__Saccharimonadia;D_3__Saccharimonadales	0.000313267	0.000417689	0.000261056	0.000313267	0.000208845	0.000261056	0.000104422	0	0.000313267	0.00125307	0.0004699	0.000678745	0.0018796	5.22111e-05	5.22111e-05	0.000208845	0.000835378	0.000313267	0.00125307
D_0__Bacteria;D_1__Planctomycetes;D_2__BD7-11;D_3__uncultured bacterium	0.000208845	0	0.000261056	0.000104422	0.000104422	0	0	5.22111e-05	0	5.22111e-05	0.000156633	0	5.22111e-05	0	0	0	0	5.22111e-05	5.22111e-05
D_0__Bacteria;D_1__Planctomycetes;D_2__OM190;D_3__uncultured bacterium	0.00114865	0.00224508	0.00135749	0.000365478	0.000626534	0.000730956	0.000992012	0.000992012	0.000574323	0.00224508	0.000574323	0.000313267	0.000261056	0.00720514	0.000783167	0.000783167	0.00501227	0.00255835	0.00135749
D_0__Bacteria;D_1__Planctomycetes;D_2__OM190;Other	5.22111e-05	0.000261056	0	0.000104422	5.22111e-05	0.000156633	0.000104422	5.22111e-05	0	0.000156633	0.000104422	5.22111e-05	0	0.000313267	5.22111e-05	0.000313267	0.000574323	0.000313267	0.000104422
D_0__Bacteria;D_1__Planctomycetes;D_2__Phycisphaerae;D_3__CCM11a	0.000104422	0	0.000104422	0	5.22111e-05	0	0	0	0	0.000104422	0.000104422	0	0	5.22111e-05	5.22111e-05	5.22111e-05	0.000104422	0.000104422	0
D_0__Bacteria;D_1__Planctomycetes;D_2__Phycisphaerae;D_3__MSBL9	5.22111e-05	5.22111e-05	0.000156633	0.000104422	5.22111e-05	0.000104422	0	5.22111e-05	5.22111e-05	0.000104422	0.000104422	0.000104422	0	5.22111e-05	0	0	0	0.000104422	0
D_0__Bacteria;D_1__Planctomycetes;D_2__Phycisphaerae;D_3__Phycisphaerales	0.00208845	0.0014097	0.00229729	0.00125307	0.000626534	0.000365478	0.000365478	0.0004699	0.000522111	0.00120086	0.000522111	0.0004699	0.000261056	0.00208845	0.00130528	0.00125307	0.00287161	0.0023495	0.00219287
D_0__Bacteria;D_1__Planctomycetes;D_2__Phycisphaerae;D_3__Pla1 lineage	0.000156633	0.000365478	0.000313267	5.22111e-05	0.000104422	0	0.000313267	0	0.000104422	0.000156633	0	0	0.000104422	0.0004699	0.000208845	5.22111e-05	0.000208845	0.000104422	0.000208845
D_0__Bacteria;D_1__Planctomycetes;D_2__Phycisphaerae;D_3__S-70	0.000730956	0.00109643	0.00120086	0.000156633	5.22111e-05	0.000156633	0	5.22111e-05	0	5.22111e-05	0	0	0	0.000208845	0.000208845	0.000156633	0.000522111	0.000261056	0.000522111
D_0__Bacteria;D_1__Planctomycetes;D_2__Phycisphaerae;D_3__Tepidisphaerales	0.0302303	0.0340417	0.0369655	0.0133138	0.0139404	0.00824936	0.00720514	0.0116953	0.0199447	0.0147235	0.0167076	0.0230773	0.0244348	0.00924137	0.0208845	0.0149846	0.0270976	0.0277763	0.0394194
D_0__Bacteria;D_1__Planctomycetes;D_2__Phycisphaerae;D_3__mle1-8	0.000313267	0.000783167	0.000417689	0.000626534	0.000104422	0.000365478	5.22111e-05	5.22111e-05	5.22111e-05	0.000522111	0.000208845	5.22111e-05	0.000104422	0.000208845	0.0004699	0.000313267	0.0004699	0.000939801	0.000730956
D_0__Bacteria;D_1__Planctomycetes;D_2__Pla3 lineage;D_3__uncultured bacterium	0.000208845	0.000104422	0.000208845	0.000156633	0.000104422	0.000104422	0.000104422	5.22111e-05	0.000156633	0.000156633	0.000261056	0	0	0.000783167	0.000156633	0.000156633	0.000156633	0.000208845	0
D_0__Bacteria;D_1__Planctomycetes;D_2__Pla3 lineage;Other	0.000104422	5.22111e-05	5.22111e-05	0	0	0	0	0	0	0	0	0	0	0	0	0	5.22111e-05	0	0
D_0__Bacteria;D_1__Planctomycetes;D_2__Pla4 lineage;D_3__uncultured bacterium	0.000574323	0.0014097	0.00151412	0.000313267	0.000261056	5.22111e-05	0.000574323	0.00104422	0.000626534	0.000835378	0.000313267	0.000156633	0.000261056	0.00104422	0.000365478	0.000365478	0.0018796	0.000835378	0.000887589
D_0__Bacteria;D_1__Planctomycetes;D_2__Pla4 lineage;Other	0	5.22111e-05	0.000208845	5.22111e-05	0.000104422	0.000104422	0.000208845	0.000208845	0.000208845	5.22111e-05	0.000104422	0.000104422	0	0.00125307	0	0.000156633	0.000156633	0.000156633	0.000261056
D_0__Bacteria;D_1__Planctomycetes;D_2__Planctomycetacia;D_3__Gemmatales	0.00736177	0.00720514	0.00678745	0.0037592	0.00287161	0.00250613	0.00109643	0.00214066	0.0028194	0.0061087	0.00501227	0.00349815	0.00224508	0.00396805	0.00334151	0.00344594	0.00793609	0.00835378	0.00741398
D_0__Bacteria;D_1__Planctomycetes;D_2__Planctomycetacia;D_3__Isosphaerales	0.000313267	0.000574323	0.000678745	0.000313267	0.000365478	0.000104422	5.22111e-05	0.000522111	0.000313267	5.22111e-05	0.000313267	0.000156633	0.000992012	5.22111e-05	0.000156633	0.000104422	0.000522111	0.000208845	0.000208845
D_0__Bacteria;D_1__Planctomycetes;D_2__Planctomycetacia;D_3__Pirellulales	0.0109643	0.00856263	0.00835378	0.00511669	0.00532554	0.00412468	0.0028194	0.00595207	0.00355036	0.0065786	0.00344594	0.00224508	0.00271498	0.00699629	0.00715293	0.00527333	0.0104422	0.0102856	0.00871926
D_0__Bacteria;D_1__Planctomycetes;D_2__Planctomycetacia;D_3__Planctomycetales	0.00203623	0.0028194	0.00161855	0.000835378	0.00120086	0.000626534	0.00104422	0.00172297	0.00135749	0.00114865	0.000574323	0.000365478	0.000208845	0.00161855	0.00151412	0.000626534	0.0023495	0.00161855	0.000939801
D_0__Bacteria;D_1__Planctomycetes;D_2__Planctomycetacia;D_3__uncultured	0.000156633	0.000261056	0.000156633	0.000261056	0.000156633	0.000104422	5.22111e-05	0.000104422	0.000156633	0.000365478	0.000365478	0.000365478	0.000313267	0	0.000208845	0.000156633	0.000208845	0.000626534	0.000574323
D_0__Bacteria;D_1__Planctomycetes;D_2__vadinHA49;D_3__metagenome	5.22111e-05	0.000104422	5.22111e-05	5.22111e-05	5.22111e-05	0	0	0	0	5.22111e-05	5.22111e-05	0	0	0	5.22111e-05	0	5.22111e-05	0.000104422	0
D_0__Bacteria;D_1__Planctomycetes;D_2__vadinHA49;D_3__uncultured bacterium	0.000522111	0.000156633	0.000887589	0.000156633	0.000208845	0	0.000730956	0.0004699	0.000365478	0.000835378	0.000261056	0.000313267	0.000365478	0	0.000104422	0.000261056	0.000887589	0.000261056	0.000261056
D_0__Bacteria;D_1__Planctomycetes;D_2__vadinHA49;Other	0.000156633	0.000365478	0.000156633	0	0	0	0	0	0	0	0	0	5.22111e-05	0	0	0	0.000156633	0	0
D_0__Bacteria;D_1__Proteobacteria;D_2__Alphaproteobacteria;D_3__Acetobacterales	0.000417689	0.000261056	0.000104422	5.22111e-05	0.000104422	5.22111e-05	0.000156633	0.000104422	0.000208845	0.000156633	0.000156633	5.22111e-05	0.0004699	0.000208845	0	0.000261056	0.000313267	0.000261056	0.000417689
D_0__Bacteria;D_1__Proteobacteria;D_2__Alphaproteobacteria;D_3__Azospirillales	0.000261056	5.22111e-05	0.000208845	0.000104422	0.000261056	0.000104422	0.000156633	0.000156633	0.000208845	0.000365478	0.000313267	0.000156633	0.000208845	0.000522111	0.000365478	5.22111e-05	0.000208845	5.22111e-05	0.000156633
D_0__Bacteria;D_1__Proteobacteria;D_2__Alphaproteobacteria;D_3__Caulobacterales	0.00229729	0.0014097	0.00130528	0.00240171	0.00214066	0.0014097	0.00203623	0.00255835	0.00229729	0.00323709	0.00135749	0.00161855	0.00109643	0.0018796	0.0018796	0.000730956	0.00433352	0.00412468	0.00485564
D_0__Bacteria;D_1__Proteobacteria;D_2__Alphaproteobacteria;D_3__Dongiales	0.000574323	0.000522111	0.000365478	0.00245392	0.00109643	0.00104422	0.000887589	0.000835378	0.000417689	0.00464679	0.00496006	0.000992012	0.000574323	0.00548217	0.00297604	0.000783167	0.00459458	0.00960685	0.0037592
D_0__Bacteria;D_1__Proteobacteria;D_2__Alphaproteobacteria;D_3__Elsterales	0.000730956	0.000730956	0.000261056	0.000208845	0.000365478	0.000208845	0.000261056	0.000574323	0.000626534	0	0.000417689	0.000678745	0.00182739	0.0004699	0.000313267	0.000104422	0.000574323	0.000365478	0.000574323
D_0__Bacteria;D_1__Proteobacteria;D_2__Alphaproteobacteria;D_3__Holosporales	0	0	0	0	0	5.22111e-05	0	5.22111e-05	5.22111e-05	0	0.000104422	0	0.000104422	0.000104422	0	0	5.22111e-05	0	0
D_0__Bacteria;D_1__Proteobacteria;D_2__Alphaproteobacteria;D_3__Micavibrionales	0	5.22111e-05	5.22111e-05	0	0	0	0	0	5.22111e-05	0	0	0	0.000208845	0	0	5.22111e-05	5.22111e-05	0	0
D_0__Bacteria;D_1__Proteobacteria;D_2__Alphaproteobacteria;D_3__Micropepsales	0.00318488	0.00548217	0.00276719	0.000730956	0.00109643	0.000365478	0.000835378	0.00130528	0.00208845	0.00167076	0.00177518	0.00130528	0.00976348	0.000992012	0.000939801	0.000835378	0.00271498	0.0018796	0.00323709
D_0__Bacteria;D_1__Proteobacteria;D_2__Alphaproteobacteria;D_3__Paracaedibacterales	0	5.22111e-05	0.000104422	0	0	0	5.22111e-05	0	5.22111e-05	0	0	0	0	0	0	0	0	0	0
D_0__Bacteria;D_1__Proteobacteria;D_2__Alphaproteobacteria;D_3__Reyranellales	0.00130528	0.000678745	0.000626534	0.00151412	0.00135749	0.000730956	0.000522111	0.00104422	0.00109643	0.000992012	0.00120086	0.00167076	0.0051689	0.00151412	0.000939801	0.00104422	0.00214066	0.00302825	0.00177518
D_0__Bacteria;D_1__Proteobacteria;D_2__Alphaproteobacteria;D_3__Rhizobiales	0.0329452	0.02621	0.0254268	0.0177518	0.0158722	0.00976348	0.00830157	0.0125829	0.0133138	0.0176996	0.018796	0.0124263	0.0146713	0.0220853	0.0171253	0.0155589	0.0365478	0.0304913	0.0258445
D_0__Bacteria;D_1__Proteobacteria;D_2__Alphaproteobacteria;D_3__Rhodobacterales	0	0	0	0	0	0	0	0	0	0	0	0	0	0	5.22111e-05	5.22111e-05	0	0	0
D_0__Bacteria;D_1__Proteobacteria;D_2__Alphaproteobacteria;D_3__Rhodospirillales	0.000992012	0.000887589	0.000522111	0.000104422	0.000261056	0	0.000261056	0.000678745	0.000574323	5.22111e-05	0.000104422	0.000104422	0.000261056	5.22111e-05	0.000156633	0.000208845	0.000208845	0.000313267	0.000417689
D_0__Bacteria;D_1__Proteobacteria;D_2__Alphaproteobacteria;D_3__Rickettsiales	0.000313267	0.000104422	0.000208845	5.22111e-05	0.000104422	0.000156633	0.000365478	0.000261056	0.0004699	0.000104422	0	0.000208845	0.000417689	0.000104422	0.000208845	5.22111e-05	0.000678745	0.000313267	0.000156633
D_0__Bacteria;D_1__Proteobacteria;D_2__Alphaproteobacteria;D_3__Sphingomonadales	0.0117475	0.01039	0.010129	0.0155589	0.0134705	0.00903253	0.00924137	0.0314833	0.0349293	0.0164465	0.0142014	0.0208845	0.0119564	0.0104422	0.0132094	0.0137837	0.0176474	0.0379053	0.0293427
D_0__Bacteria;D_1__Proteobacteria;D_2__Alphaproteobacteria;D_3__Tistrellales	0	5.22111e-05	0	5.22111e-05	5.22111e-05	5.22111e-05	0	5.22111e-05	5.22111e-05	0	5.22111e-05	0	0	5.22111e-05	5.22111e-05	5.22111e-05	0.000156633	0.000208845	0.000104422
D_0__Bacteria;D_1__Proteobacteria;D_2__Alphaproteobacteria;D_3__uncultured	0.000522111	0.00203623	0.0018796	0.000887589	0.000992012	0.000574323	0.00130528	0.000783167	0.0014097	0.00193181	0.00109643	0.000522111	0.000783167	0.00114865	0.000730956	0.000417689	0.00203623	0.00224508	0.00151412
D_0__Bacteria;D_1__Proteobacteria;D_2__Alphaproteobacteria;Other	0.000365478	0.0004699	0.000574323	0.000104422	5.22111e-05	0.000104422	0	0	0	0.000261056	0	0.000104422	0	0	0	5.22111e-05	0.000313267	0.000626534	0.000574323
D_0__Bacteria;D_1__Proteobacteria;D_2__Deltaproteobacteria;D_3__Bdellovibrionales	0.000522111	0.000365478	0.000730956	0.000626534	0.000365478	0.000313267	0.000522111	0.000992012	0.000261056	0.000939801	0.000208845	0.000208845	0.000208845	0.00109643	0.000417689	0.000522111	0.00125307	0.000835378	0.00135749
D_0__Bacteria;D_1__Proteobacteria;D_2__Deltaproteobacteria;D_3__Deltaproteobacteria Incertae Sedis	5.22111e-05	5.22111e-05	5.22111e-05	0.000156633	5.22111e-05	0	5.22111e-05	0	0.000104422	5.22111e-05	0.000104422	5.22111e-05	0	0.000104422	0.000208845	0	5.22111e-05	5.22111e-05	0
D_0__Bacteria;D_1__Proteobacteria;D_2__Deltaproteobacteria;D_3__Desulfarculales	0.00360257	0.00386362	0.00313267	0.00182739	0.00146191	0.00120086	0.000678745	0.0014097	0.000939801	0.0037592	0.00120086	0.00125307	0.000365478	0.00297604	0.0018796	0.00177518	0.00428131	0.00365478	0.00266277
D_0__Bacteria;D_1__Proteobacteria;D_2__Deltaproteobacteria;D_3__Desulfobacterales	0.000156633	5.22111e-05	0.000208845	5.22111e-05	5.22111e-05	5.22111e-05	0	5.22111e-05	5.22111e-05	0	5.22111e-05	5.22111e-05	0.000261056	0.000208845	5.22111e-05	5.22111e-05	0.000156633	0	5.22111e-05
D_0__Bacteria;D_1__Proteobacteria;D_2__Deltaproteobacteria;D_3__Desulfovibrionales	0	5.22111e-05	5.22111e-05	5.22111e-05	0	5.22111e-05	5.22111e-05	0	5.22111e-05	5.22111e-05	5.22111e-05	0.000261056	5.22111e-05	0.000104422	0	0.000104422	0.000104422	0.000104422	5.22111e-05
D_0__Bacteria;D_1__Proteobacteria;D_2__Deltaproteobacteria;D_3__Desulfuromonadales	0.00214066	0.0056388	0.00135749	0.000313267	0.000261056	0.000522111	0.000730956	0.000574323	0.000156633	0.000730956	0.0004699	0.000365478	0.000208845	0.00266277	0.0004699	0.00109643	0.000626534	0.000678745	0.000835378
D_0__Bacteria;D_1__Proteobacteria;D_2__Deltaproteobacteria;D_3__MBNT15	0.000104422	5.22111e-05	5.22111e-05	0.000104422	5.22111e-05	0	0	0.000261056	5.22111e-05	0.000313267	0	0	0	0.0004699	0.0004699	0.000104422	0.000417689	0.000522111	0.000522111
D_0__Bacteria;D_1__Proteobacteria;D_2__Deltaproteobacteria;D_3__Myxococcales	0.0302825	0.0327886	0.0290816	0.0213544	0.0163421	0.0121652	0.0205712	0.0239127	0.0218243	0.02621	0.0230251	0.016812	0.0131572	0.0359735	0.0223464	0.0167076	0.0312745	0.0295515	0.0272542
D_0__Bacteria;D_1__Proteobacteria;D_2__Deltaproteobacteria;D_3__NB1-j	0.0004699	0.00172297	0.000835378	0.00114865	0.000626534	0.00135749	0.000574323	0.000417689	0.000417689	0.00924137	0.00125307	0.000522111	0.000574323	0.00683966	0.00177518	0.000992012	0.00464679	0.00762283	0.00276719
D_0__Bacteria;D_1__Proteobacteria;D_2__Deltaproteobacteria;D_3__Oligoflexales	0.000626534	0.000783167	0.00104422	0.000208845	0.0004699	0.000678745	0.000208845	0.000208845	0	0.0004699	0.000156633	0.000313267	0.000208845	0.000522111	0.000417689	0.000208845	0.000992012	0.000626534	0.000783167
D_0__Bacteria;D_1__Proteobacteria;D_2__Deltaproteobacteria;D_3__PB19	0	0	0	0	0	0	0	0	0	0	0.000104422	0	0	0	0	0	0	0	0
D_0__Bacteria;D_1__Proteobacteria;D_2__Deltaproteobacteria;D_3__RCP2-54	0.000835378	0.00219287	0.00219287	0.000261056	0.000574323	0.000313267	0.000313267	0.000208845	0.000522111	0.000522111	0.000730956	0.000365478	0.00151412	0.000156633	0.000313267	0.000156633	0.000417689	0.0004699	0.0004699
D_0__Bacteria;D_1__Proteobacteria;D_2__Deltaproteobacteria;D_3__SAR324 clade(Marine group B)	5.22111e-05	0	5.22111e-05	0	0	5.22111e-05	0.000104422	5.22111e-05	5.22111e-05	0.000104422	5.22111e-05	0.000156633	0	5.22111e-05	0	5.22111e-05	0.000104422	0.000156633	0
D_0__Bacteria;D_1__Proteobacteria;D_2__Deltaproteobacteria;D_3__Syntrophobacterales	0.000574323	0.0004699	0.000887589	0.000992012	0.000365478	0.000626534	0.000678745	0.000104422	0.000365478	0.000887589	0.000835378	0.000730956	0.0004699	0.00125307	0.000261056	0.000365478	0.000835378	0.000522111	0.000835378
D_0__Bacteria;D_1__Proteobacteria;D_2__Deltaproteobacteria;Other	0.000626534	0.000208845	0.000626534	0.000156633	0.000104422	0.000156633	0	0.000208845	5.22111e-05	0.000313267	0.000261056	0.000261056	0	0.000156633	0.000208845	0.000208845	0.00109643	0.000522111	0.00104422
D_0__Bacteria;D_1__Proteobacteria;D_2__Gammaproteobacteria;D_3__Acidiferrobacterales	0.000156633	0.000156633	0.000104422	0	0	0	0	0	0	0.000104422	0	0	0	0	5.22111e-05	0	5.22111e-05	0.000156633	0.000365478
D_0__Bacteria;D_1__Proteobacteria;D_2__Gammaproteobacteria;D_3__Aeromonadales	5.22111e-05	0.000104422	0	0.000261056	0.000104422	0.000156633	0.00976348	0.000887589	0	0.000104422	5.22111e-05	0.000104422	0.000522111	0	0.000156633	5.22111e-05	5.22111e-05	0.000261056	0
D_0__Bacteria;D_1__Proteobacteria;D_2__Gammaproteobacteria;D_3__Betaproteobacteriales	0.0827024	0.0824414	0.0826502	0.032632	0.0384796	0.0346682	0.204772	0.0615047	0.0589986	0.0557615	0.0265233	0.0359735	0.0407769	0.057119	0.0471467	0.0439618	0.0630711	0.0643763	0.0704328
D_0__Bacteria;D_1__Proteobacteria;D_2__Gammaproteobacteria;D_3__CCD24	0.000939801	0.000835378	0.000730956	0.0004699	0.000365478	0.000104422	0.000417689	0.000365478	0.000626534	0.000574323	0.000208845	0	0	0.00135749	0.000887589	0.000417689	0.000730956	0.000313267	0.000574323
D_0__Bacteria;D_1__Proteobacteria;D_2__Gammaproteobacteria;D_3__Cellvibrionales	0.000156633	0	0	0	5.22111e-05	5.22111e-05	0.00725735	0.000522111	0.000208845	0.00130528	0	0	0	0.000626534	0.000365478	0	0.000887589	0.00109643	0.0004699
D_0__Bacteria;D_1__Proteobacteria;D_2__Gammaproteobacteria;D_3__Competibacterales	0	0	0	0	0	0	0	0	5.22111e-05	0	0	0	5.22111e-05	0	0	0	0	0	0
D_0__Bacteria;D_1__Proteobacteria;D_2__Gammaproteobacteria;D_3__Coxiellales	0.000104422	0.000104422	5.22111e-05	0	0	0	0.000313267	0.000104422	0.000104422	5.22111e-05	5.22111e-05	0.000104422	0	0	5.22111e-05	5.22111e-05	5.22111e-05	5.22111e-05	0.000156633
D_0__Bacteria;D_1__Proteobacteria;D_2__Gammaproteobacteria;D_3__Diplorickettsiales	0.000626534	0.000678745	0.000626534	0.000678745	0.00146191	0.000730956	0.000992012	0.00109643	0.00224508	0.0004699	0.000208845	0.000835378	0.0037592	0.000417689	0.000522111	0.000261056	0.000417689	0.000887589	0.000261056
D_0__Bacteria;D_1__Proteobacteria;D_2__Gammaproteobacteria;D_3__Enterobacteriales	0.0112254	0.0125307	0.0136793	0.0157678	0.0136271	0.027202	0.0202057	0.0174907	0.0322143	0.0195792	0.0468334	0.0282462	0.0766982	0.0172297	0.0161855	0.00882368	0.0106511	0.023495	0.0124263
D_0__Bacteria;D_1__Proteobacteria;D_2__Gammaproteobacteria;D_3__Gammaproteobacteria Incertae Sedis	0.00276719	0.00271498	0.0023495	0.00151412	0.00203623	0.0018796	0.00182739	0.0028194	0.00355036	0.00240171	0.00167076	0.000992012	0.00245392	0.0018796	0.00412468	0.00161855	0.00349815	0.00214066	0.00276719
D_0__Bacteria;D_1__Proteobacteria;D_2__Gammaproteobacteria;D_3__Halothiobacillales	5.22111e-05	0	0	5.22111e-05	0	0	5.22111e-05	0	0	5.22111e-05	0	0	0	0	0	0	0	0	0
D_0__Bacteria;D_1__Proteobacteria;D_2__Gammaproteobacteria;D_3__JG36-GS-52	5.22111e-05	0.000156633	0	0	0	0	0	5.22111e-05	0	0.000156633	0	0	0	0.000313267	5.22111e-05	0	0	0.000156633	0.000104422
D_0__Bacteria;D_1__Proteobacteria;D_2__Gammaproteobacteria;D_3__JG36-TzT-191	0.000208845	0.000365478	0.000104422	0	0	0	0	0	5.22111e-05	0	0	0	5.22111e-05	0	0	0	0	5.22111e-05	0.000104422
D_0__Bacteria;D_1__Proteobacteria;D_2__Gammaproteobacteria;D_3__KF-JG30-C25	0	0	0.000104422	0	0	0	5.22111e-05	5.22111e-05	0	0	0	0	0	0.000104422	0.000104422	0	0	0	0
D_0__Bacteria;D_1__Proteobacteria;D_2__Gammaproteobacteria;D_3__KI89A clade	0.000208845	0.000208845	0.000104422	0.000365478	5.22111e-05	0.000208845	0.0004699	0.000365478	0.000208845	0.000365478	5.22111e-05	0	5.22111e-05	0.000574323	0.000261056	0.000261056	0.0014097	0.00109643	0.000835378
D_0__Bacteria;D_1__Proteobacteria;D_2__Gammaproteobacteria;D_3__Legionellales	0	0	0	5.22111e-05	5.22111e-05	0	0	5.22111e-05	0	0	5.22111e-05	0	0	5.22111e-05	0	0	0	5.22111e-05	0
D_0__Bacteria;D_1__Proteobacteria;D_2__Gammaproteobacteria;D_3__Nitrosococcales	0	5.22111e-05	0.000208845	0	0	0.000104422	5.22111e-05	0.000104422	0.000156633	0.000104422	0	0.000156633	0.000104422	0	0	0	0	0.000104422	5.22111e-05
D_0__Bacteria;D_1__Proteobacteria;D_2__Gammaproteobacteria;D_3__Oceanospirillales	0	0	0	0	0	0	0.00261056	0.000939801	5.22111e-05	0	0	0	0	0.000104422	5.22111e-05	0	0	0	0
D_0__Bacteria;D_1__Proteobacteria;D_2__Gammaproteobacteria;D_3__PLTA13	0	0.000104422	0	0.000417689	0.000208845	0.000261056	0.000156633	0.0004699	0.000208845	0.000261056	0.000156633	0	5.22111e-05	0.0014097	0.000104422	0.0004699	0.000626534	0.000835378	0.0004699
D_0__Bacteria;D_1__Proteobacteria;D_2__Gammaproteobacteria;D_3__Pseudomonadales	0.0107033	0.013105	0.011382	0.0125829	0.00955464	0.0205712	0.0456325	0.0277763	0.0250091	0.0162899	0.0314311	0.02078	0.0500705	0.0143059	0.0154545	0.00777946	0.0186916	0.0184827	0.0119564
D_0__Bacteria;D_1__Proteobacteria;D_2__Gammaproteobacteria;D_3__R7C24	0.0004699	0.000156633	0	0	0.000156633	0.000104422	0.000626534	0.000208845	0.000261056	0.000313267	5.22111e-05	0.000156633	5.22111e-05	0.000104422	0.000678745	0.000104422	0.000365478	0.000261056	0.000261056
D_0__Bacteria;D_1__Proteobacteria;D_2__Gammaproteobacteria;D_3__Salinisphaerales	0.0004699	0.000887589	0.000887589	0.000365478	0.000730956	0.0004699	0.00104422	0.000887589	0.000835378	0.00125307	0.000313267	0.000417689	0.000417689	0.00386362	0.00109643	0.000417689	0.00146191	0.000522111	0.00146191
D_0__Bacteria;D_1__Proteobacteria;D_2__Gammaproteobacteria;D_3__Steroidobacterales	0.0028194	0.00114865	0.000417689	0.00553438	0.00240171	0.0023495	0.00255835	0.00542996	0.00266277	0.00381141	0.0014097	0.000678745	0.000417689	0.0061087	0.00673524	0.00240171	0.00449016	0.00913695	0.0051689
D_0__Bacteria;D_1__Proteobacteria;D_2__Gammaproteobacteria;D_3__Thiotrichales	0	0	0	0	0	0	0	0	0	0	0	0	0.000156633	0	0	0	0	0	0
D_0__Bacteria;D_1__Proteobacteria;D_2__Gammaproteobacteria;D_3__Xanthomonadales	0.00391584	0.004699	0.00344594	0.00407247	0.00323709	0.00344594	0.00757062	0.00636976	0.00449016	0.00642197	0.00255835	0.00146191	0.00334151	0.00631755	0.00360257	0.0023495	0.0116431	0.00579544	0.00485564
D_0__Bacteria;D_1__Proteobacteria;D_2__Gammaproteobacteria;D_3__uncultured	0	0	0	0	0	0.000156633	0	5.22111e-05	0	0	0	0	0.000104422	0.000208845	0	0	5.22111e-05	0	0
D_0__Bacteria;D_1__Proteobacteria;D_2__Gammaproteobacteria;Other	5.22111e-05	5.22111e-05	0	0	0.000156633	0.000156633	0.000208845	0	5.22111e-05	0.000104422	0	5.22111e-05	0.000104422	0.000104422	0.000365478	0.000104422	5.22111e-05	0	0
D_0__Bacteria;D_1__Rokubacteria;D_2__NC10;D_3__Rokubacteriales	0.00903253	0.00777946	0.0120086	0.00402026	0.00334151	0.00522111	0.00114865	0.00334151	0.00292382	0.00736177	0.00694408	0.00725735	0.00334151	0.00929358	0.0051689	0.00777946	0.00835378	0.00939801	0.00490785
D_0__Bacteria;D_1__Spirochaetes;D_2__Leptospirae;D_3__Leptospirales	0.000156633	0	5.22111e-05	0	0	0	0.000313267	0.000156633	0	0.0004699	0	5.22111e-05	0	0	0.000104422	5.22111e-05	0.000156633	0.000156633	0.000313267
D_0__Bacteria;D_1__Spirochaetes;D_2__Spirochaetia;D_3__Brevinematales	0	5.22111e-05	0	0	0	5.22111e-05	0	0	0	5.22111e-05	0.000104422	0	0	5.22111e-05	0	0	0.000104422	0	0
D_0__Bacteria;D_1__Spirochaetes;D_2__Spirochaetia;D_3__Spirochaetales	0.0004699	0.000522111	0.000313267	0.000261056	0.000365478	0.000208845	0.000208845	0.000417689	0.000208845	0.000104422	0.000261056	0.000156633	0.000313267	0.000365478	5.22111e-05	0.000313267	0.000313267	0.000156633	0.000208845
D_0__Bacteria;D_1__Spirochaetes;D_2__V2072-189E03;D_3__uncultured Spirochaetales bacterium	0	0	0	0	0	0	0	0	0	0	0	0	0	5.22111e-05	0	0	0	5.22111e-05	0
D_0__Bacteria;D_1__Spirochaetes;D_2__V2072-189E03;D_3__uncultured bacterium	0	0	0	5.22111e-05	0	0	0	5.22111e-05	0	0	0	0	0	0	0	0	0	0	0
D_0__Bacteria;D_1__Synergistetes;D_2__Synergistia;D_3__Synergistales	0.000678745	0.0004699	0.00135749	0.000574323	0.000730956	0.000574323	0.000626534	0.000313267	0.0004699	0.000522111	0.0004699	0.000783167	0.000574323	0.000939801	0.000208845	0.000574323	0.000365478	0.000678745	0.0004699
D_0__Bacteria;D_1__Thermotogae;D_2__Thermotogae;D_3__Kosmotogales	0.000574323	0.000417689	0.000626534	0.000365478	0.0004699	0.000104422	0.000208845	0.0004699	0.000417689	0.000313267	0.000313267	0.000365478	0.000365478	0.000313267	0.000313267	0.000417689	0.000208845	0.000626534	0.0004699
D_0__Bacteria;D_1__Verrucomicrobia;D_2__Verrucomicrobiae;D_3__Chthoniobacterales	0.0762283	0.0471989	0.059834	0.0364956	0.0500183	0.0199969	0.00689187	0.0181695	0.0253224	0.0179606	0.104109	0.0580588	0.0864094	0.0151412	0.0208322	0.0361823	0.0636976	0.107189	0.0381141
D_0__Bacteria;D_1__Verrucomicrobia;D_2__Verrucomicrobiae;D_3__Methylacidiphilales	0.000104422	0.000104422	0.000313267	5.22111e-05	0	5.22111e-05	5.22111e-05	5.22111e-05	0	0	0.000104422	0	0	0.000156633	0	0	5.22111e-05	0.000104422	0
D_0__Bacteria;D_1__Verrucomicrobia;D_2__Verrucomicrobiae;D_3__Opitutales	0.00449016	0.00334151	0.00292382	0.00344594	0.00313267	0.00255835	0.00475121	0.00417689	0.00365478	0.00511669	0.00255835	0.00396805	0.00193181	0.00240171	0.00417689	0.00219287	0.00271498	0.00193181	0.00595207
D_0__Bacteria;D_1__Verrucomicrobia;D_2__Verrucomicrobiae;D_3__Pedosphaerales	0.0271498	0.0371221	0.0316922	0.0147758	0.0122174	0.00976348	0.010129	0.0205712	0.0228685	0.0222419	0.0125829	0.0124785	0.0230773	0.0213021	0.0237039	0.0229729	0.0379575	0.0392106	0.0265233
D_0__Bacteria;D_1__Verrucomicrobia;D_2__Verrucomicrobiae;D_3__S-BQ2-57 soil group	0.000104422	5.22111e-05	0.000156633	5.22111e-05	0	0.000208845	5.22111e-05	0	0	0.000261056	0.000104422	0.000156633	0.000104422	5.22111e-05	0.000261056	0.000104422	0.000522111	0	0.000730956
D_0__Bacteria;D_1__Verrucomicrobia;D_2__Verrucomicrobiae;D_3__UA11	0	0	0	0	5.22111e-05	5.22111e-05	0	0	0	0	5.22111e-05	0	0	0	0	0	0	0	5.22111e-05
D_0__Bacteria;D_1__Verrucomicrobia;D_2__Verrucomicrobiae;D_3__Verrucomicrobiales	0.000417689	0.000156633	0.000261056	0.000417689	0.000156633	0.000365478	0.000574323	0.000887589	0.000365478	0.000261056	0.000104422	0.000208845	0.000104422	0.000104422	0.0004699	0.000208845	0.000313267	0.000261056	0.000313267
D_0__Bacteria;D_1__Verrucomicrobia;D_2__Verrucomicrobiae;D_3__uncultured	5.22111e-05	0.000104422	5.22111e-05	0	0	0	0.000261056	0.000208845	5.22111e-05	5.22111e-05	0	0	0	0	5.22111e-05	0	0	0	0
D_0__Bacteria;D_1__WPS-2;D_2__uncultured bacterium;D_3__uncultured bacterium	0	5.22111e-05	0	5.22111e-05	0	0	0	0	0	0	5.22111e-05	0	0.00125307	0	0	0	0	0	0
D_0__Bacteria;D_1__WPS-2;Other;Other	0	0	0	5.22111e-05	0	0	0	0	0	0	5.22111e-05	0	0	0	0	0	0	0	0
D_0__Bacteria;D_1__WS2;Other;Other	0.000208845	5.22111e-05	0.000104422	0.000104422	5.22111e-05	0.000156633	0	0	0	5.22111e-05	5.22111e-05	0.000156633	0	0	0.000104422	0	0	0.000104422	0.000156633
D_0__Bacteria;D_1__Zixibacteria;D_2__uncultured bacterium;D_3__uncultured bacterium	0	0	0	0	0	0	0	0	0	0	0	0	0	0.000156633	0.000208845	0	5.22111e-05	0.000104422	0
D_0__Bacteria;Other;Other;Other	0	0	0	5.22111e-05	0	0.000104422	0	5.22111e-05	0	5.22111e-05	0	5.22111e-05	5.22111e-05	5.22111e-05	0.000156633	5.22111e-05	0.000104422	5.22111e-05	5.22111e-05
Unassigned;Other;Other;Other	0.00626534	0.00464679	0.00511669	0.0023495	0.00250613	0.00302825	0.00292382	0.00214066	0.00287161	0.0070485	0.00224508	0.00208845	0.0042291	0.00720514	0.00323709	0.00302825	0.00537775	0.00266277	0.00344594

## Sheet: Family
# Constructed from biom file
#OTU ID	AF1	AF2	AF3	CL1	CL2	CL3	CL4	CL5	CL6	GL1	GL2	GL3	GL4	PF1	PF2	PF3	RD1	RD2	RD3
D_0__Bacteria;D_1__Acidobacteria;D_2__AT-s3-28;D_3__uncultured bacterium;D_4__uncultured bacterium	0	0	0.000156633	0	5.22111e-05	0	0	0	0	0	0	5.22111e-05	0	5.22111e-05	5.22111e-05	0	5.22111e-05	0	0
D_0__Bacteria;D_1__Acidobacteria;D_2__Acidobacteriia;D_3__Acidobacteriales;D_4__Acidobacteriaceae (Subgroup 1)	0.00892811	0.00496006	0.00866705	0.000678745	0.00109643	0.00120086	0.000626534	0.000835378	0.00156633	0.00172297	0.00266277	0.00167076	0.00762283	0.000939801	0.0014097	0.000887589	0.00224508	0.004699	0.00600428
D_0__Bacteria;D_1__Acidobacteria;D_2__Acidobacteriia;D_3__Acidobacteriales;D_4__Koribacteraceae	0.00208845	0.0084582	0.00172297	0.000678745	0.000104422	0.000156633	0.000313267	0.000104422	0.000208845	0.000208845	0.000208845	0.000208845	0.000783167	0.000835378	0.000313267	0.0004699	0.000313267	5.22111e-05	0.0004699
D_0__Bacteria;D_1__Acidobacteria;D_2__Acidobacteriia;D_3__Acidobacteriales;D_4__uncultured	0.0527855	0.084321	0.0952853	0.00240171	0.00318488	0.00114865	0.00866705	0.00480343	0.0147758	0.0051689	0.00532554	0.00537775	0.0299692	0.00214066	0.00109643	0.0023495	0.00720514	0.00485564	0.0210933
D_0__Bacteria;D_1__Acidobacteria;D_2__Acidobacteriia;D_3__Acidobacteriales;Other	0	0.000104422	0.000261056	0	0	0	0	0	0	0	0	0	0	0	0	0	0	0	0
D_0__Bacteria;D_1__Acidobacteria;D_2__Acidobacteriia;D_3__Solibacterales;D_4__Solibacteraceae (Subgroup 3)	0.0258967	0.045006	0.034616	0.00652639	0.00569101	0.00506448	0.00824936	0.00924137	0.0165509	0.00955464	0.00595207	0.00542996	0.0192659	0.00730956	0.00636976	0.00569101	0.0143581	0.0109121	0.0130006
D_0__Bacteria;D_1__Acidobacteria;D_2__Acidobacteriia;D_3__Subgroup 12;D_4__uncultured bacterium	0	0.000104422	5.22111e-05	0	0	0	0	0	0.000104422	0	0	5.22111e-05	0.000522111	5.22111e-05	0	0	0	0	5.22111e-05
D_0__Bacteria;D_1__Acidobacteria;D_2__Acidobacteriia;D_3__Subgroup 13;D_4__uncultured Acidobacteria bacterium	0	0	0.000104422	0	0	0	0	5.22111e-05	0	0	0	0	0	0	0	0	0	0	0
D_0__Bacteria;D_1__Acidobacteria;D_2__Acidobacteriia;D_3__Subgroup 13;D_4__uncultured bacterium	5.22111e-05	0.000313267	0.000104422	0	0	0	0	0	0.000104422	5.22111e-05	0	0	0.000104422	0	0	0	0	5.22111e-05	5.22111e-05
D_0__Bacteria;D_1__Acidobacteria;D_2__Acidobacteriia;D_3__Subgroup 2;D_4__uncultured bacterium	0.0056388	0.0264188	0.0124263	0.0004699	0.000522111	0.000887589	0.000417689	0.000365478	0.000835378	0.000939801	0.00104422	0.000574323	0.00266277	0.000678745	0.000261056	0.000261056	0.00772725	0.0070485	0.00950243
D_0__Bacteria;D_1__Acidobacteria;D_2__Aminicenantia;D_3__Aminicenantales;D_4__uncultured bacterium	0.000104422	0	5.22111e-05	5.22111e-05	0.000104422	0	5.22111e-05	0	0	0.000104422	0	0	0	5.22111e-05	0	5.22111e-05	0	0.000104422	0.000156633
D_0__Bacteria;D_1__Acidobacteria;D_2__Blastocatellia (Subgroup 4);D_3__11-24;D_4__uncultured Acidobacteria bacterium	0.00323709	0.00407247	0.00323709	0.00396805	0.00120086	0.0032893	0.000574323	0.00240171	0.0014097	0.00349815	0.00114865	0.00182739	0.000783167	0.00193181	0.00151412	0.000992012	0.00454237	0.00370699	0.00323709
D_0__Bacteria;D_1__Acidobacteria;D_2__Blastocatellia (Subgroup 4);D_3__11-24;D_4__uncultured bacterium	0.0028194	0.00334151	0.00245392	0.00402026	0.0037592	0.00428131	0.00297604	0.00229729	0.00438574	0.00313267	0.00626534	0.00506448	0.00402026	0.00208845	0.00161855	0.00167076	0.00449016	0.00297604	0.00349815
D_0__Bacteria;D_1__Acidobacteria;D_2__Blastocatellia (Subgroup 4);D_3__11-24;Other	0.000261056	0.000208845	0.000208845	0.0004699	0.000156633	0.000208845	0	0.000104422	0.000313267	0.000104422	0.00109643	0.000835378	0.000992012	5.22111e-05	0.000104422	0.000156633	0.000313267	0.000208845	0.000156633
D_0__Bacteria;D_1__Acidobacteria;D_2__Blastocatellia (Subgroup 4);D_3__Blastocatellales;D_4__Blastocatellaceae	0.00313267	0.00214066	0.0018796	0.00918916	0.0028194	0.00579544	0.00527333	0.00934579	0.00449016	0.00767504	0.0023495	0.00323709	0.00120086	0.00313267	0.00689187	0.00412468	0.00428131	0.0111732	0.00381141
D_0__Bacteria;D_1__Acidobacteria;D_2__Blastocatellia (Subgroup 4);D_3__DS-100;D_4__uncultured Acidobacteria bacterium	0	0	0	0	5.22111e-05	0	0	0	0	0	0	0	0	0	5.22111e-05	0	5.22111e-05	0	0
D_0__Bacteria;D_1__Acidobacteria;D_2__Blastocatellia (Subgroup 4);D_3__DS-100;D_4__uncultured bacterium	0.000104422	0	5.22111e-05	0.000104422	0.000208845	0.000261056	0	0.000208845	0.000156633	0.000730956	0.000156633	0.000678745	0	0	0.000365478	0	0.000522111	0.000261056	0.000156633
D_0__Bacteria;D_1__Acidobacteria;D_2__Blastocatellia (Subgroup 4);D_3__DS-100;Other	0.000104422	0	0	0.000156633	0.000156633	5.22111e-05	0	0	5.22111e-05	0.000208845	0	5.22111e-05	5.22111e-05	0.000156633	5.22111e-05	0.000104422	0	0.000313267	0.000417689
D_0__Bacteria;D_1__Acidobacteria;D_2__Blastocatellia (Subgroup 4);D_3__Pyrinomonadales;D_4__Pyrinomonadaceae	0.0809795	0.0428131	0.0719992	0.245549	0.132303	0.14781	0.0323187	0.094711	0.0460502	0.13413	0.159975	0.223986	0.0842688	0.0337284	0.101081	0.0783689	0.0762283	0.0888112	0.153866
D_0__Bacteria;D_1__Acidobacteria;D_2__Holophagae;D_3__Holophagales;D_4__Holophagaceae	0	0.000365478	5.22111e-05	5.22111e-05	0.000104422	5.22111e-05	0.000156633	0	0.000156633	5.22111e-05	0	0.000104422	0	0.000208845	5.22111e-05	5.22111e-05	0	5.22111e-05	0
D_0__Bacteria;D_1__Acidobacteria;D_2__Holophagae;D_3__Subgroup 7;D_4__uncultured Acidobacteria bacterium	0.000261056	0.000156633	0.000208845	0.00156633	0.000939801	0.0014097	0.000104422	0.000261056	0.000417689	0.00824936	0.000783167	0.000417689	0.000156633	0.00156633	0.00313267	0.00396805	0.0004699	0.00219287	0.0075184
D_0__Bacteria;D_1__Acidobacteria;D_2__Holophagae;D_3__Subgroup 7;D_4__uncultured bacterium	0.0151934	0.00887589	0.0127395	0.00454237	0.0051689	0.00548217	0.00146191	0.00428131	0.00877147	0.0212499	0.00605649	0.0124263	0.0115387	0.00402026	0.00809273	0.00819715	0.00443795	0.00412468	0.00762283
D_0__Bacteria;D_1__Acidobacteria;D_2__Holophagae;D_3__Subgroup 7;Other	0.00109643	0.000887589	0.000887589	0.00109643	0.000730956	0.000835378	0.000208845	0.00214066	0.000261056	0.00114865	0.000730956	0.000730956	0.000208845	0.00208845	0.00417689	0.00172297	0.000783167	0.0004699	0.0014097
D_0__Bacteria;D_1__Acidobacteria;D_2__Subgroup 11;D_3__uncultured bacterium;D_4__uncultured bacterium	0.000574323	0.00114865	0.000104422	0.000365478	0.000208845	0.000522111	0.000261056	0.000626534	0.000313267	0.000992012	0.000208845	5.22111e-05	5.22111e-05	0.0028194	0.000992012	0.000835378	0.00125307	0.000730956	0.000887589
D_0__Bacteria;D_1__Acidobacteria;D_2__Subgroup 15;D_3__uncultured bacterium;D_4__uncultured bacterium	0	0.000104422	0.000261056	5.22111e-05	0.000104422	0	0.000156633	0.000313267	0.000104422	0.000104422	5.22111e-05	5.22111e-05	0	0.000626534	0.000261056	0.000156633	5.22111e-05	0.000156633	0
D_0__Bacteria;D_1__Acidobacteria;D_2__Subgroup 15;Other;Other	0	0.000313267	0	0	0	0	0	0	5.22111e-05	0	0	0	0	0	0	0	0	0	0
D_0__Bacteria;D_1__Acidobacteria;D_2__Subgroup 17;D_3__uncultured Acidobacteria bacterium;D_4__uncultured Acidobacteria bacterium	0.000522111	0.000574323	0.0004699	5.22111e-05	0	0.000208845	0.000104422	0.000208845	5.22111e-05	0.000261056	0	0.000104422	0.000104422	5.22111e-05	0	0.000104422	0.000730956	0	0.000261056
D_0__Bacteria;D_1__Acidobacteria;D_2__Subgroup 17;D_3__uncultured Acidobacteriales bacterium;D_4__uncultured Acidobacteriales bacterium	5.22111e-05	5.22111e-05	0	0	0	0	0	0	0	0	0.000261056	0.000313267	0	0	0	0	0	0	0
D_0__Bacteria;D_1__Acidobacteria;D_2__Subgroup 17;D_3__uncultured bacterium;D_4__uncultured bacterium	0.00114865	0.00146191	0.00135749	0.0004699	0.000887589	0.000522111	0.000261056	0.000417689	0.000783167	0.00161855	0.000992012	0.000626534	0.000678745	0.000678745	0.000730956	0.000835378	0.00193181	0.00214066	0.0014097
D_0__Bacteria;D_1__Acidobacteria;D_2__Subgroup 17;Other;Other	0.000730956	0.000522111	0.000261056	0.000522111	0.000835378	0.000678745	0.000104422	0.000261056	5.22111e-05	0.00109643	0.000678745	0.000156633	0.000156633	0.00146191	0.000835378	0.000939801	0.00198402	0.0014097	0.000992012
D_0__Bacteria;D_1__Acidobacteria;D_2__Subgroup 18;D_3__uncultured bacterium;D_4__uncultured bacterium	0.000156633	0.000104422	0.000208845	5.22111e-05	5.22111e-05	0.000522111	5.22111e-05	0.000104422	0.000156633	0.000522111	0.000261056	0.000104422	0	0.000156633	0.0004699	0.000313267	0.000313267	0.000313267	0.000104422
D_0__Bacteria;D_1__Acidobacteria;D_2__Subgroup 19;D_3__uncultured bacterium;D_4__uncultured bacterium	0.000104422	5.22111e-05	5.22111e-05	0	0	0.000104422	0	0	5.22111e-05	0	5.22111e-05	5.22111e-05	0	5.22111e-05	5.22111e-05	0	0	0	0
D_0__Bacteria;D_1__Acidobacteria;D_2__Subgroup 20;D_3__uncultured bacterium;D_4__uncultured bacterium	0	0	0.000104422	0.000156633	5.22111e-05	0	0.000104422	5.22111e-05	5.22111e-05	5.22111e-05	0	0	0	0.000626534	0.000208845	5.22111e-05	0	0	0
D_0__Bacteria;D_1__Acidobacteria;D_2__Subgroup 22;D_3__uncultured bacterium;D_4__uncultured bacterium	0.00266277	0.00809273	0.00428131	0.00135749	0.0004699	0.0004699	0.000574323	0.000522111	0.000313267	0.00344594	0.000208845	0.000522111	0.000313267	0.0117475	0.00276719	0.00313267	0.00866705	0.00407247	0.00266277
D_0__Bacteria;D_1__Acidobacteria;D_2__Subgroup 25;D_3__uncultured Acidobacteria bacterium;D_4__uncultured Acidobacteria bacterium	5.22111e-05	0.000156633	5.22111e-05	0	0	0	0	0	0	0	0	0	0	0	0	0	0	0	0
D_0__Bacteria;D_1__Acidobacteria;D_2__Subgroup 25;D_3__uncultured bacterium;D_4__uncultured bacterium	0.000939801	0.000783167	0.00151412	0.00146191	0.000730956	0.00146191	0.00323709	0.0018796	0.00245392	0.0023495	0.00208845	0.00104422	0.0018796	0.000783167	0.00146191	0.000574323	0.000522111	0.000208845	0.000783167
D_0__Bacteria;D_1__Acidobacteria;D_2__Subgroup 25;Other;Other	0.000261056	0.000104422	5.22111e-05	0.000313267	0.000261056	0.000417689	0	0	5.22111e-05	0.000313267	0.0004699	0.000313267	0	0.000104422	0.000104422	0.000261056	5.22111e-05	0.000522111	0.000417689
D_0__Bacteria;D_1__Acidobacteria;D_2__Subgroup 5;D_3__uncultured Acidobacteria bacterium;D_4__uncultured Acidobacteria bacterium	0.000313267	0.000313267	0.000365478	0.000208845	0	0.000104422	0.000104422	0.000156633	0.000261056	5.22111e-05	0	0	0	0.000208845	5.22111e-05	0.000261056	0.000574323	5.22111e-05	0.000208845
D_0__Bacteria;D_1__Acidobacteria;D_2__Subgroup 5;D_3__uncultured bacterium;D_4__uncultured bacterium	0.00156633	0.00208845	0.00167076	0.00156633	0.000992012	0.000574323	0.0018796	0.00203623	0.00156633	0.00266277	0.00109643	0.000522111	0.000365478	0.00229729	0.00224508	0.00182739	0.00146191	0.00208845	0.00130528
D_0__Bacteria;D_1__Acidobacteria;D_2__Subgroup 5;Other;Other	0.00349815	0.00433352	0.00464679	0.00245392	0.0023495	0.00161855	0.00219287	0.00240171	0.00182739	0.00334151	0.00334151	0.00104422	0.00135749	0.00344594	0.00229729	0.0018796	0.00506448	0.00323709	0.00250613
D_0__Bacteria;D_1__Acidobacteria;D_2__Subgroup 6;D_3__uncultured Acidobacteria bacterium;D_4__uncultured Acidobacteria bacterium	0.0185872	0.0184305	0.0220331	0.0375398	0.0323187	0.0460502	0.0175952	0.0372265	0.0381663	0.0322143	0.0402548	0.0345638	0.0139926	0.0679789	0.045998	0.054404	0.0297604	0.0316922	0.0209367
D_0__Bacteria;D_1__Acidobacteria;D_2__Subgroup 6;D_3__uncultured bacterium;D_4__uncultured bacterium	0.0374876	0.0421344	0.0475644	0.0307524	0.0222942	0.0370699	0.0164465	0.0239127	0.0227641	0.0322665	0.0359213	0.0234428	0.0134183	0.057119	0.0372788	0.0417167	0.0448494	0.0348248	0.0332063
D_0__Bacteria;D_1__Acidobacteria;D_2__Subgroup 6;Other;Other	0.000104422	0.000156633	0.000156633	0	0.000208845	0.000156633	0	0	5.22111e-05	5.22111e-05	0.000104422	0.000417689	0.000104422	5.22111e-05	0	0	0.000104422	0	0
D_0__Bacteria;D_1__Acidobacteria;D_2__Thermoanaerobaculia;D_3__Thermoanaerobaculales;D_4__Thermoanaerobaculaceae	0.00208845	0.00135749	0.000730956	0.00172297	0.0014097	0.00219287	0.000522111	0.00109643	0.00146191	0.00172297	0.00114865	0.00240171	0.000417689	0.00203623	0.00302825	0.00365478	0.00276719	0.00334151	0.00496006
D_0__Bacteria;D_1__Acidobacteria;D_2__c5LKS83;D_3__uncultured bacterium;D_4__uncultured bacterium	0	5.22111e-05	5.22111e-05	0	5.22111e-05	5.22111e-05	5.22111e-05	0	5.22111e-05	5.22111e-05	0.000104422	0.000208845	0.000104422	0	0.000104422	0	0	0	0.000156633
D_0__Bacteria;D_1__Actinobacteria;D_2__0319-7L14;D_3__uncultured bacterium;D_4__uncultured bacterium	0	0	0	0	0	0	0	0	0	0	0	5.22111e-05	0.000208845	0	0	0	0	0	0
D_0__Bacteria;D_1__Actinobacteria;D_2__Acidimicrobiia;D_3__Acidimicrobiales;D_4__Acidimicrobiaceae	5.22111e-05	5.22111e-05	0.000313267	0.000104422	5.22111e-05	0.000104422	0	5.22111e-05	5.22111e-05	0	5.22111e-05	5.22111e-05	0.000104422	0	5.22111e-05	0	5.22111e-05	0	0
D_0__Bacteria;D_1__Actinobacteria;D_2__Acidimicrobiia;D_3__Actinomarinales;D_4__uncultured	0	0	0	0	0	0	0	0	0	0	0	0	0	0.000208845	0.000104422	5.22111e-05	0	0	0
D_0__Bacteria;D_1__Actinobacteria;D_2__Acidimicrobiia;D_3__IMCC26256;D_4__metagenome	0.000417689	0.000261056	0.000574323	0.000208845	0.000261056	0.000104422	0.000104422	0.000261056	0.000156633	0.000365478	0.000208845	0.000156633	5.22111e-05	0.000156633	0.000208845	0.000417689	0.000626534	0.000313267	0.000574323
D_0__Bacteria;D_1__Actinobacteria;D_2__Acidimicrobiia;D_3__IMCC26256;D_4__uncultured actinobacterium	0.000626534	0.0004699	0.000417689	0.000261056	0.000156633	5.22111e-05	0	5.22111e-05	5.22111e-05	0.000208845	5.22111e-05	0.000156633	0.000261056	5.22111e-05	5.22111e-05	0	0.000417689	0.0004699	0.000365478
D_0__Bacteria;D_1__Actinobacteria;D_2__Acidimicrobiia;D_3__IMCC26256;D_4__uncultured bacterium	0.0023495	0.00151412	0.00177518	0.0004699	0.00135749	0.000522111	0.000313267	0.000313267	0.000783167	0.0004699	0.00193181	0.000939801	0.00135749	0.000835378	0.000417689	0.000626534	0.00177518	0.00104422	0.000678745
D_0__Bacteria;D_1__Actinobacteria;D_2__Acidimicrobiia;D_3__IMCC26256;Other	0.000417689	0.000104422	0.000156633	0.000208845	0.000156633	5.22111e-05	0	0.000104422	5.22111e-05	0.000156633	0.000261056	0.000678745	0.000365478	0.000104422	0.000156633	0.000156633	5.22111e-05	0.000417689	0.000104422
D_0__Bacteria;D_1__Actinobacteria;D_2__Acidimicrobiia;D_3__Microtrichales;D_4__Iamiaceae	0.000104422	0	0.000208845	0.000313267	0.000156633	0.000156633	0	0.000104422	5.22111e-05	0	0.000156633	0.000156633	5.22111e-05	5.22111e-05	0.000208845	0	0.000208845	0	0
D_0__Bacteria;D_1__Actinobacteria;D_2__Acidimicrobiia;D_3__Microtrichales;D_4__Ilumatobacteraceae	0.000417689	0.000104422	0.000156633	0.000261056	0.000104422	5.22111e-05	0	5.22111e-05	0.000104422	0.000208845	0.000104422	0.000208845	0.000208845	0.000365478	0.000156633	0.000104422	0.000208845	0.000208845	0.000208845
D_0__Bacteria;D_1__Actinobacteria;D_2__Acidimicrobiia;D_3__Microtrichales;D_4__Microtrichaceae	0	0	0	5.22111e-05	0	0	0	5.22111e-05	0	5.22111e-05	0	0	5.22111e-05	0	5.22111e-05	0	0	0	0
D_0__Bacteria;D_1__Actinobacteria;D_2__Acidimicrobiia;D_3__Microtrichales;D_4__uncultured	0.00130528	0.00109643	0.00203623	0.0018796	0.00151412	0.00120086	0.000365478	0.000783167	0.000626534	0.00203623	0.00208845	0.00156633	0.0004699	0.000626534	0.00146191	0.000574323	0.00156633	0.00214066	0.00156633
D_0__Bacteria;D_1__Actinobacteria;D_2__Acidimicrobiia;D_3__Microtrichales;Other	0	0	0	0	5.22111e-05	0	0	0	0	0	0	0	0	0	0	0	5.22111e-05	0	0
D_0__Bacteria;D_1__Actinobacteria;D_2__Acidimicrobiia;D_3__uncultured;D_4__uncultured bacterium	0.000156633	0.000261056	0.000313267	0.000365478	0.000835378	0.000261056	0	0	0.000261056	0.000208845	0.000626534	0.000992012	0.000522111	0.000261056	0.000104422	0.000156633	0.000261056	0.000104422	0.000208845
D_0__Bacteria;D_1__Actinobacteria;D_2__Acidimicrobiia;D_3__uncultured;Other	5.22111e-05	0.000104422	0	0.000104422	0.000156633	0.000104422	0	0	5.22111e-05	0.000104422	0.000208845	0.0004699	0.0004699	5.22111e-05	5.22111e-05	5.22111e-05	0.000156633	0	5.22111e-05
D_0__Bacteria;D_1__Actinobacteria;D_2__Actinobacteria;D_3__Catenulisporales;D_4__Actinospicaceae	0	0	0	0	5.22111e-05	0	0	5.22111e-05	0	0	0.000261056	0	0.000313267	0	0	0	0	0	0
D_0__Bacteria;D_1__Actinobacteria;D_2__Actinobacteria;D_3__Catenulisporales;D_4__Catenulisporaceae	0	0	5.22111e-05	0	0	0	0	0	0.000104422	0	0	0	0.000104422	0	5.22111e-05	0	5.22111e-05	0	0
D_0__Bacteria;D_1__Actinobacteria;D_2__Actinobacteria;D_3__Corynebacteriales;D_4__Mycobacteriaceae	0.00125307	0.000417689	0.000678745	0.00172297	0.00172297	0.000887589	5.22111e-05	0.000417689	0.000313267	0.000365478	0.00214066	0.00146191	0.000678745	0.000574323	0.000208845	0.000730956	0.00156633	0.000730956	0.00109643
D_0__Bacteria;D_1__Actinobacteria;D_2__Actinobacteria;D_3__Corynebacteriales;D_4__Nocardiaceae	0	0	0	0	0	0	0	0	0.000104422	0	0	0	0	0.000104422	0.000104422	5.22111e-05	0	0	0
D_0__Bacteria;D_1__Actinobacteria;D_2__Actinobacteria;D_3__Frankiales;D_4__Acidothermaceae	0.000261056	0.000104422	0.000417689	0.000156633	0.000156633	0.000208845	0.000156633	5.22111e-05	0.000104422	0	0.000992012	0.0004699	0.00219287	5.22111e-05	5.22111e-05	0.000208845	0.000365478	0	0.000313267
D_0__Bacteria;D_1__Actinobacteria;D_2__Actinobacteria;D_3__Frankiales;D_4__Frankiaceae	0.000104422	0.000208845	0.000261056	0.00114865	0.0004699	0.000156633	5.22111e-05	0.000104422	0.000313267	0.0004699	0.00198402	0.00146191	0.0023495	0.000104422	0.000104422	0.000156633	0.0004699	0.0004699	0.000365478
D_0__Bacteria;D_1__Actinobacteria;D_2__Actinobacteria;D_3__Frankiales;D_4__Geodermatophilaceae	0.000156633	0	0	0.000104422	0.00135749	0.000365478	0	0.000365478	0.0004699	0.000156633	5.22111e-05	0.000365478	0.000104422	0.000156633	5.22111e-05	0.000261056	0.000261056	0.000208845	0
D_0__Bacteria;D_1__Actinobacteria;D_2__Actinobacteria;D_3__Frankiales;D_4__Sporichthyaceae	0	5.22111e-05	5.22111e-05	0.000104422	0.000156633	0	0.000104422	0.000104422	0.000208845	5.22111e-05	0.000104422	5.22111e-05	0.000156633	0	0	5.22111e-05	0	0	5.22111e-05
D_0__Bacteria;D_1__Actinobacteria;D_2__Actinobacteria;D_3__Frankiales;D_4__uncultured	0.000104422	5.22111e-05	5.22111e-05	0.000104422	0.000156633	0.000156633	0	0	0.000104422	0.000104422	0.000261056	0.000156633	0.000104422	0	0.000156633	5.22111e-05	0.000574323	0	0.000313267
D_0__Bacteria;D_1__Actinobacteria;D_2__Actinobacteria;D_3__Frankiales;Other	0	0	0.000104422	0.0004699	0.000313267	0	0	0	5.22111e-05	0.000522111	0.000939801	0.00109643	0.000208845	0.000156633	0.000365478	5.22111e-05	0.000678745	0.000626534	0.000156633
D_0__Bacteria;D_1__Actinobacteria;D_2__Actinobacteria;D_3__Kineosporiales;D_4__Kineosporiaceae	0.000156633	5.22111e-05	0.000208845	0.000156633	0.000730956	0.000261056	5.22111e-05	0.000104422	0.000261056	0	0.000365478	0.000313267	0.000678745	5.22111e-05	0.000104422	0	0.000208845	0.000104422	5.22111e-05
D_0__Bacteria;D_1__Actinobacteria;D_2__Actinobacteria;D_3__Micrococcales;D_4__Intrasporangiaceae	0.000417689	0.000156633	0.000156633	0.000104422	0.000156633	0.000156633	0.000208845	0.000417689	0.000522111	0	0.000104422	0.000261056	0.000104422	0	0.000835378	0.000313267	0.000208845	0.000156633	0.000261056
D_0__Bacteria;D_1__Actinobacteria;D_2__Actinobacteria;D_3__Micrococcales;D_4__Microbacteriaceae	0.000156633	0.000104422	0.000104422	0.000208845	0.000156633	0.000104422	0.0004699	0.000156633	0.000104422	0.000208845	0.000574323	0.000104422	0.000626534	0.000208845	0.000156633	0.000104422	0.000104422	0.000104422	0
D_0__Bacteria;D_1__Actinobacteria;D_2__Actinobacteria;D_3__Micrococcales;D_4__Micrococcaceae	0.000208845	0.000417689	0.000522111	0.000156633	0.0018796	0.000835378	0.000104422	0.00104422	0.00177518	0.000156633	0.000313267	0.000992012	0.000365478	5.22111e-05	0.000522111	0.000522111	0.000261056	0.000104422	0.000104422
D_0__Bacteria;D_1__Actinobacteria;D_2__Actinobacteria;D_3__Micromonosporales;D_4__Micromonosporaceae	0.00271498	0.00203623	0.00172297	0.00767504	0.0197358	0.0100245	0.000887589	0.00255835	0.00621313	0.00433352	0.0173863	0.0135227	0.0258445	0.00542996	0.00360257	0.00250613	0.00673524	0.00548217	0.0032893
D_0__Bacteria;D_1__Actinobacteria;D_2__Actinobacteria;D_3__PeM15;Other	0	5.22111e-05	5.22111e-05	5.22111e-05	5.22111e-05	0.000104422	0	5.22111e-05	0.000156633	0.000104422	0.000156633	0.000104422	0	5.22111e-05	5.22111e-05	0.000104422	5.22111e-05	0	0.000104422
D_0__Bacteria;D_1__Actinobacteria;D_2__Actinobacteria;D_3__Propionibacteriales;D_4__Nocardioidaceae	0.000939801	0.000730956	0.00114865	0.00161855	0.00292382	0.00146191	0.000417689	0.000835378	0.000835378	0.000574323	0.0018796	0.00135749	0.00167076	0.00135749	0.00172297	0.000992012	0.0014097	0.00151412	0.00156633
D_0__Bacteria;D_1__Actinobacteria;D_2__Actinobacteria;D_3__Propionibacteriales;D_4__Propionibacteriaceae	0.0004699	5.22111e-05	0.000104422	0.0004699	0.000365478	0.000208845	0	0.000104422	5.22111e-05	0.000730956	0.000887589	0.000313267	0.000313267	0.000261056	0.000522111	0.000156633	0.000313267	0.000208845	0.000313267
D_0__Bacteria;D_1__Actinobacteria;D_2__Actinobacteria;D_3__Pseudonocardiales;D_4__Pseudonocardiaceae	0.000887589	0.000417689	0.000939801	0.00391584	0.00245392	0.00109643	0.000104422	0.000678745	0.00109643	0.00120086	0.00276719	0.0032893	0.00276719	0.000574323	0.00104422	0.00151412	0.00167076	0.00605649	0.00161855
D_0__Bacteria;D_1__Actinobacteria;D_2__Actinobacteria;D_3__Streptomycetales;D_4__Streptomycetaceae	0.000626534	0.000208845	0.000417689	0.00109643	0.00172297	0.000678745	0.000104422	0.000156633	0.0004699	0.000365478	0.00308046	0.0014097	0.00297604	0.000574323	0.000313267	0.000313267	0.000574323	0.000156633	0.000208845
D_0__Bacteria;D_1__Actinobacteria;D_2__Actinobacteria;D_3__Streptosporangiales;D_4__Streptosporangiaceae	5.22111e-05	5.22111e-05	0	0.000156633	0.000156633	0.000313267	0	0	5.22111e-05	0	0.000417689	0.000104422	0.000156633	5.22111e-05	0.000104422	0.000104422	0.000104422	5.22111e-05	0.000208845
D_0__Bacteria;D_1__Actinobacteria;D_2__Actinobacteria;Other;Other	5.22111e-05	0	0	0	0	0	0	0.000104422	5.22111e-05	0	0	0	0	5.22111e-05	0.000104422	0.000104422	0.000104422	5.22111e-05	0
D_0__Bacteria;D_1__Actinobacteria;D_2__MB-A2-108;D_3__uncultured Micromonospora sp.;D_4__uncultured Micromonospora sp.	0	0	5.22111e-05	0	0	0	0	0	0	0	0	5.22111e-05	5.22111e-05	0	0	0	0	0	0
D_0__Bacteria;D_1__Actinobacteria;D_2__MB-A2-108;D_3__uncultured bacterium;D_4__uncultured bacterium	0.00198402	0.0018796	0.00182739	0.00114865	0.00156633	0.00109643	0.000156633	0.000365478	0.000208845	0.00104422	0.00386362	0.00109643	0.00109643	0.00125307	0.00193181	0.00172297	0.00130528	0.00125307	0.000678745
D_0__Bacteria;D_1__Actinobacteria;D_2__MB-A2-108;Other;Other	0	0	5.22111e-05	0	5.22111e-05	0	0	0	5.22111e-05	0	0	0	0	0	0	0	0	0	0
D_0__Bacteria;D_1__Actinobacteria;D_2__Rubrobacteria;D_3__Rubrobacterales;D_4__Rubrobacteriaceae	0.000365478	0	0.000156633	0.00887589	0.00391584	0.00365478	0.000313267	0.000417689	0.000365478	0.000887589	0.0120086	0.0124785	0.00443795	0.000574323	0.00104422	0.000835378	0.000417689	0.00104422	0.000417689
D_0__Bacteria;D_1__Actinobacteria;D_2__Thermoleophilia;D_3__Gaiellales;D_4__Gaiellaceae	0.000939801	0.000574323	0.000835378	0.000313267	0.0004699	0.000522111	0.000104422	0	5.22111e-05	0.000156633	0.00146191	0.0014097	0.000939801	0.000208845	0.000156633	0.000208845	0.000365478	0.000365478	0.000626534
D_0__Bacteria;D_1__Actinobacteria;D_2__Thermoleophilia;D_3__Gaiellales;D_4__uncultured	0.0123218	0.00668303	0.00757062	0.00579544	0.0133661	0.00725735	0.00130528	0.00229729	0.004699	0.00548217	0.0183783	0.0154545	0.0159766	0.00433352	0.0070485	0.00950243	0.0110688	0.00809273	0.00631755
D_0__Bacteria;D_1__Actinobacteria;D_2__Thermoleophilia;D_3__Solirubrobacterales;D_4__67-14	0.00266277	0.00130528	0.00120086	0.00605649	0.00501227	0.00266277	0.000417689	0.000835378	0.0014097	0.00125307	0.00851042	0.00485564	0.00193181	0.00130528	0.00240171	0.00370699	0.00240171	0.00308046	0.00292382
D_0__Bacteria;D_1__Actinobacteria;D_2__Thermoleophilia;D_3__Solirubrobacterales;D_4__Solirubrobacteraceae	0.00250613	0.0004699	0.00172297	0.00386362	0.00287161	0.00135749	0.000261056	0.000626534	0.000835378	0.000783167	0.00339372	0.0028194	0.0018796	0.00125307	0.000939801	0.0023495	0.00245392	0.00297604	0.00198402
D_0__Bacteria;D_1__Actinobacteria;D_2__Thermoleophilia;D_3__Solirubrobacterales;Other	0	0.000104422	5.22111e-05	0.000104422	0.000208845	5.22111e-05	5.22111e-05	0	0	0	0.000261056	0.000313267	0.000156633	0	0.000208845	0.000313267	5.22111e-05	0	0
D_0__Bacteria;D_1__Actinobacteria;D_2__Thermoleophilia;D_3__uncultured;D_4__uncultured bacterium	0.000365478	5.22111e-05	0.000208845	0.000104422	0.000261056	0.000261056	0	5.22111e-05	5.22111e-05	0	0.000417689	0.000104422	5.22111e-05	0.000156633	0.000104422	0.000261056	0.000208845	0	0.000156633
D_0__Bacteria;D_1__Armatimonadetes;D_2__Armatimonadia;D_3__Armatimonadales;D_4__uncultured bacterium	0.000313267	0.000261056	0.000208845	0.000208845	0.000104422	0.000208845	0	0.000104422	0.000208845	0.000678745	0.000783167	0.0004699	0.000522111	0.000104422	0	5.22111e-05	0.000313267	0.0004699	0.000261056
D_0__Bacteria;D_1__Armatimonadetes;D_2__Armatimonadia;D_3__Armatimonadales;Other	5.22111e-05	5.22111e-05	0.000156633	0	0	0	0	0.000104422	0.000104422	5.22111e-05	0.000104422	0.000156633	0.000261056	0	0	0	0	5.22111e-05	0
D_0__Bacteria;D_1__Armatimonadetes;D_2__Chthonomonadetes;D_3__Chthonomonadales;D_4__Chthonomonadaceae	0.0018796	0.00229729	0.00271498	0.0004699	0.000626534	0.000417689	0.00161855	0.00151412	0.00318488	0.000626534	0.0014097	0.00198402	0.00475121	0.000261056	0.000417689	0.000574323	0.000835378	0.000939801	0.0014097
D_0__Bacteria;D_1__Armatimonadetes;D_2__Chthonomonadetes;D_3__Chthonomonadales;D_4__uncultured bacterium	0.0037592	0.0023495	0.004699	0.00182739	0.00151412	0.00261056	0.000939801	0.00182739	0.0032893	0.00365478	0.00177518	0.00271498	0.00730956	0.000887589	0.00125307	0.00177518	0.00172297	0.000992012	0.00250613
D_0__Bacteria;D_1__Armatimonadetes;D_2__Chthonomonadetes;D_3__Chthonomonadales;Other	0.000104422	0.000417689	0.000417689	0.000104422	0	0.000208845	0	5.22111e-05	0	0.00318488	0.000104422	5.22111e-05	0	0.000730956	5.22111e-05	5.22111e-05	0.000261056	0.000156633	5.22111e-05
D_0__Bacteria;D_1__Armatimonadetes;D_2__Fimbriimonadia;D_3__Fimbriimonadales;D_4__Fimbriimonadaceae	0.00135749	0.00214066	0.00203623	0.000313267	0.000313267	0.000887589	0.00104422	0.00167076	0.00135749	0.000835378	0.000156633	0.000522111	0.000730956	0.000522111	0.000313267	0.000626534	0.000574323	0.000365478	0.00114865
D_0__Bacteria;D_1__Armatimonadetes;D_2__Fimbriimonadia;D_3__Fimbriimonadales;D_4__uncultured bacterium	0.000313267	0.00652639	0.000835378	0	0	0.000208845	5.22111e-05	0	0	5.22111e-05	0	0	5.22111e-05	0	0.000104422	0	5.22111e-05	0	0.000208845
D_0__Bacteria;D_1__Armatimonadetes;D_2__uncultured;D_3__uncultured bacterium;D_4__uncultured bacterium	0.000992012	0.00114865	0.000730956	0.00104422	0.000783167	0.000574323	0.000365478	0.0004699	0.000939801	0.000730956	0.000626534	0.00109643	0.000313267	0.000522111	0.000261056	0.000939801	0.000678745	0.00120086	0.000887589
D_0__Bacteria;D_1__Armatimonadetes;D_2__uncultured;Other;Other	0.000156633	5.22111e-05	0.000104422	0	0	0	0	0	0.000104422	0	5.22111e-05	0.000104422	0	0	0	0	0	0	0
D_0__Bacteria;D_1__BRC1;D_2__uncultured bacterium;D_3__uncultured bacterium;D_4__uncultured bacterium	0.000104422	0.000417689	0.000156633	0.000156633	0.0004699	0.000313267	0.000365478	0.000208845	0	0.000417689	0.0004699	0.000156633	0.000156633	0	0.000156633	0.000261056	0.000365478	0.0004699	5.22111e-05
D_0__Bacteria;D_1__BRC1;D_2__uncultured organism;D_3__uncultured organism;D_4__uncultured organism	0	0	0	0	0	0	0	0	0	0	0	0	0	0	5.22111e-05	5.22111e-05	0	0	0
D_0__Bacteria;D_1__Bacteroidetes;D_2__Bacteroidia;D_3__Bacteroidales;D_4__Bacteroidaceae	0.000678745	0.000208845	0.000365478	0.000156633	0.000104422	5.22111e-05	0.0213544	0.00292382	0.00266277	0.00219287	5.22111e-05	5.22111e-05	0.00349815	0.000156633	0.00428131	0.000208845	0.000156633	5.22111e-05	0.000313267
D_0__Bacteria;D_1__Bacteroidetes;D_2__Bacteroidia;D_3__Bacteroidales;D_4__Bacteroidetes vadinHA17	0.00104422	0.000730956	0.00109643	0.00114865	0.00114865	0.00109643	0.0014097	0.00114865	0.00135749	0.00114865	0.00104422	0.00130528	0.00120086	0.000783167	0.00125307	0.000939801	0.00125307	0.00120086	0.00161855
D_0__Bacteria;D_1__Bacteroidetes;D_2__Bacteroidia;D_3__Bacteroidales;D_4__Dysgonomonadaceae	5.22111e-05	0.000104422	0.000261056	0.000104422	0.000156633	0.000104422	5.22111e-05	0.000156633	0.000104422	0.000104422	0.000104422	0.000104422	0	0.000104422	5.22111e-05	0.000104422	0	5.22111e-05	5.22111e-05
D_0__Bacteria;D_1__Bacteroidetes;D_2__Bacteroidia;D_3__Bacteroidales;D_4__GZKB124	0	0	0	5.22111e-05	0	0	0	0.000104422	0.000104422	5.22111e-05	0	0	0	0	0	0	0	0	0
D_0__Bacteria;D_1__Bacteroidetes;D_2__Bacteroidia;D_3__Bacteroidales;D_4__Paludibacteraceae	0.000626534	0.000365478	0.000208845	0	0.000104422	5.22111e-05	0.000313267	0	0.000104422	0.000104422	5.22111e-05	0.000156633	5.22111e-05	0.000104422	0.000261056	0	0.000208845	5.22111e-05	0.000156633
D_0__Bacteria;D_1__Bacteroidetes;D_2__Bacteroidia;D_3__Bacteroidales;D_4__Prolixibacteraceae	5.22111e-05	0	5.22111e-05	0	5.22111e-05	0.000104422	5.22111e-05	5.22111e-05	5.22111e-05	0	0.000104422	5.22111e-05	0	5.22111e-05	0	5.22111e-05	5.22111e-05	0	0.000104422
D_0__Bacteria;D_1__Bacteroidetes;D_2__Bacteroidia;D_3__Bacteroidales;D_4__Rikenellaceae	0.000156633	0.000208845	0	0.000208845	0.000156633	0.000156633	0.000417689	5.22111e-05	0.000208845	0.000104422	0.000208845	0.000104422	5.22111e-05	0.000156633	5.22111e-05	0.000156633	0.000104422	0.000104422	0
D_0__Bacteria;D_1__Bacteroidetes;D_2__Bacteroidia;D_3__Bacteroidales;D_4__SB-5	5.22111e-05	0	0	0	5.22111e-05	0	0	0	0	0	0	0	0.000104422	0	0	0	5.22111e-05	0	0
D_0__Bacteria;D_1__Bacteroidetes;D_2__Bacteroidia;D_3__Bacteroidales;D_4__Tannerellaceae	0.000104422	0	5.22111e-05	0.000156633	5.22111e-05	5.22111e-05	0.00135749	0.000104422	0.000104422	0.000313267	0	0	0.000313267	5.22111e-05	0.000313267	5.22111e-05	0.000939801	5.22111e-05	5.22111e-05
D_0__Bacteria;D_1__Bacteroidetes;D_2__Bacteroidia;D_3__Bacteroidetes VC2.1 Bac22;Other	0.000156633	0.000522111	5.22111e-05	0.000104422	5.22111e-05	0	0.000417689	0	0	0.000313267	5.22111e-05	0	5.22111e-05	0.000365478	0.000313267	5.22111e-05	0.000365478	0.000156633	0.000417689
D_0__Bacteria;D_1__Bacteroidetes;D_2__Bacteroidia;D_3__Chitinophagales;D_4__37-13	0.000678745	0.0004699	0.000365478	0.000208845	0.000261056	0.000156633	0.000313267	0.000313267	0.000208845	0.000365478	0.000156633	0	0.000208845	0.000261056	0.000208845	0.000261056	0.000417689	0.000365478	0.000626534
D_0__Bacteria;D_1__Bacteroidetes;D_2__Bacteroidia;D_3__Chitinophagales;D_4__Chitinophagaceae	0.0592074	0.0380619	0.0325798	0.137368	0.0768548	0.0975826	0.0473555	0.107659	0.0698585	0.112202	0.0650551	0.0972694	0.0455803	0.0659949	0.0758628	0.0558137	0.0937712	0.0999843	0.113246
D_0__Bacteria;D_1__Bacteroidetes;D_2__Bacteroidia;D_3__Chitinophagales;D_4__Saprospiraceae	0.00177518	0.0004699	0	0.00245392	0.00109643	0.00130528	0.0113298	0.0037592	0.00114865	0.00114865	0.000104422	0.000365478	5.22111e-05	0.00151412	0.00271498	0.000992012	0.00146191	0.0014097	0.000730956
D_0__Bacteria;D_1__Bacteroidetes;D_2__Bacteroidia;D_3__Chitinophagales;D_4__uncultured	0.00522111	0.00214066	0.0075184	0.0032893	0.00156633	0.00193181	0.000730956	0.00224508	0.00172297	0.00203623	0.000939801	0.00214066	0.000417689	0.000939801	0.00172297	0.0018796	0.00229729	0.00208845	0.00308046
D_0__Bacteria;D_1__Bacteroidetes;D_2__Bacteroidia;D_3__Cytophagales;D_4__Cyclobacteriaceae	0	0	0	0	5.22111e-05	0	0	0	0	0	0	5.22111e-05	0	0	0	0	0	0	0
D_0__Bacteria;D_1__Bacteroidetes;D_2__Bacteroidia;D_3__Cytophagales;D_4__Cytophagaceae	0.00135749	0.000261056	0.00167076	0.000104422	0.000156633	5.22111e-05	0.0014097	0.000365478	0.000208845	0.00240171	0.000313267	5.22111e-05	0.000104422	0.00203623	0.000730956	0.000522111	0.00308046	0.000730956	0.00172297
D_0__Bacteria;D_1__Bacteroidetes;D_2__Bacteroidia;D_3__Cytophagales;D_4__Hymenobacteraceae	0	0	5.22111e-05	0	0	0.000156633	0	0.000208845	0.000313267	0	0	0.000104422	0	0	0	0	5.22111e-05	0	0
D_0__Bacteria;D_1__Bacteroidetes;D_2__Bacteroidia;D_3__Cytophagales;D_4__Microscillaceae	0.00762283	0.00621313	0.00558659	0.00496006	0.00229729	0.00151412	0.0412468	0.0140448	0.0056388	0.0237561	0.00214066	0.000939801	0.00114865	0.0192137	0.0134705	0.00323709	0.0141492	0.00710072	0.00730956
D_0__Bacteria;D_1__Bacteroidetes;D_2__Bacteroidia;D_3__Cytophagales;D_4__Spirosomaceae	0.000104422	5.22111e-05	0.000104422	5.22111e-05	0.000104422	0	5.22111e-05	0	0.000156633	5.22111e-05	0.000208845	5.22111e-05	0	0	0.000156633	0.000313267	0.000783167	0.000156633	0.000261056
D_0__Bacteria;D_1__Bacteroidetes;D_2__Bacteroidia;D_3__Cytophagales;Other	0	0.000417689	0.000156633	0	0	0	0.000208845	0.000156633	0	0.00109643	0	0	0	0	0	0	0.000678745	0	0.000104422
D_0__Bacteria;D_1__Bacteroidetes;D_2__Bacteroidia;D_3__Flavobacteriales;D_4__Crocinitomicaceae	5.22111e-05	0	0	5.22111e-05	0	0	0.000365478	0.000417689	0	0.000992012	0	0	0	0.000156633	0.000417689	0.000104422	5.22111e-05	5.22111e-05	0.000104422
D_0__Bacteria;D_1__Bacteroidetes;D_2__Bacteroidia;D_3__Flavobacteriales;D_4__Flavobacteriaceae	0.00344594	0.00412468	0.00120086	0.0032893	0.00109643	0.000626534	0.172558	0.0651073	0.00955464	0.0111732	0.000261056	0.000156633	5.22111e-05	0.00793609	0.0124263	0.00589986	0.0243304	0.0037592	0.00135749
D_0__Bacteria;D_1__Bacteroidetes;D_2__Bacteroidia;D_3__Flavobacteriales;D_4__NS9 marine group	0.00151412	0.000574323	0.000417689	0.00193181	0.00120086	0.000939801	0.000522111	0.000678745	0.000104422	0.000730956	0.000313267	0.000626534	0.000104422	0.000365478	0.000835378	0.000522111	0.00261056	0.00120086	0.00245392
D_0__Bacteria;D_1__Bacteroidetes;D_2__Bacteroidia;D_3__Flavobacteriales;D_4__Weeksellaceae	0	5.22111e-05	5.22111e-05	0.000104422	0.000104422	5.22111e-05	5.22111e-05	0.000156633	0.0004699	5.22111e-05	5.22111e-05	0	0	0	0.000156633	0.000156633	5.22111e-05	0.000783167	0.000208845
D_0__Bacteria;D_1__Bacteroidetes;D_2__Bacteroidia;D_3__SM1A07;D_4__uncultured bacterium	0	0	0	0	0	0	0	0	0	0	0	0	0	0	0	0	0.000104422	0	5.22111e-05
D_0__Bacteria;D_1__Bacteroidetes;D_2__Bacteroidia;D_3__Sphingobacteriales;D_4__AKYH767	0.00537775	0.00417689	0.00647418	0.00871926	0.00715293	0.00621313	0.00757062	0.00955464	0.00600428	0.010129	0.0028194	0.00386362	0.00224508	0.00229729	0.00626534	0.00454237	0.00762283	0.00386362	0.0107555
D_0__Bacteria;D_1__Bacteroidetes;D_2__Bacteroidia;D_3__Sphingobacteriales;D_4__FFCH9454	0.000104422	0	0.000104422	0	0	0	0	0	0	0	0	0	0	0	0	0	0	0	0.000104422
D_0__Bacteria;D_1__Bacteroidetes;D_2__Bacteroidia;D_3__Sphingobacteriales;D_4__KD3-93	0.000626534	0.000626534	0.000365478	5.22111e-05	0.000208845	0.000208845	0.000887589	0.000104422	0.000156633	0.000939801	0	5.22111e-05	0	0.000208845	0.0004699	0.0004699	0.00120086	0.000313267	0.00146191
D_0__Bacteria;D_1__Bacteroidetes;D_2__Bacteroidia;D_3__Sphingobacteriales;D_4__Lentimicrobiaceae	0.000156633	0.000156633	0.000104422	5.22111e-05	0.000156633	0.000261056	0.0004699	0.000104422	0.000261056	0.000313267	0.000104422	0.000208845	0.000104422	0.000156633	0.000156633	0.000208845	0.000156633	0.000104422	0.000313267
D_0__Bacteria;D_1__Bacteroidetes;D_2__Bacteroidia;D_3__Sphingobacteriales;D_4__LiUU-11-161	0.000104422	0.000104422	0	5.22111e-05	0.000156633	0.000156633	0.000104422	0.000365478	0.000783167	0.000365478	0.000104422	0.000208845	0	0.000156633	0.000365478	0.000156633	0.000208845	5.22111e-05	0.000208845
D_0__Bacteria;D_1__Bacteroidetes;D_2__Bacteroidia;D_3__Sphingobacteriales;D_4__NS11-12 marine group	0.000313267	0	0.000104422	0.000261056	0.000261056	5.22111e-05	0.00120086	0.000313267	0.000104422	0.000313267	0	0.000261056	0	0.000313267	0.000626534	0.000104422	0.000365478	0.000208845	0.000783167
D_0__Bacteria;D_1__Bacteroidetes;D_2__Bacteroidia;D_3__Sphingobacteriales;D_4__Sphingobacteriaceae	0.000365478	0.000887589	0.0004699	0.000208845	0.000313267	0.000156633	0.000678745	0.000365478	0.00276719	0.000992012	0.000783167	0.000313267	0.0014097	0.000156633	0.000156633	0.000156633	0.00250613	0.000939801	0.00276719
D_0__Bacteria;D_1__Bacteroidetes;D_2__Bacteroidia;D_3__Sphingobacteriales;D_4__env.OPS 17	0.00824936	0.00412468	0.00355036	0.00355036	0.00198402	0.00151412	0.00579544	0.00297604	0.000887589	0.00689187	0.000678745	0.00167076	0.000939801	0.00193181	0.00553438	0.00255835	0.0122174	0.00245392	0.00960685
D_0__Bacteria;D_1__Bacteroidetes;D_2__Bacteroidia;D_3__Sphingobacteriales;Other	0.000261056	0	0	0	0	0	0	0	0	0	0	0	0	0	0.000104422	0	5.22111e-05	5.22111e-05	0.000104422
D_0__Bacteria;D_1__Bacteroidetes;D_2__Ignavibacteria;D_3__Ignavibacteriales;D_4__PHOS-HE36	0	0	0	5.22111e-05	0	0	0	5.22111e-05	0	0.000104422	0	0	0	0	0	0	0	0	0
D_0__Bacteria;D_1__Bacteroidetes;D_2__Ignavibacteria;D_3__Kryptoniales;D_4__BSV26	5.22111e-05	0.000365478	0	0.000208845	5.22111e-05	5.22111e-05	0.0004699	5.22111e-05	0.000783167	0.000104422	0	0	0	0.000156633	0	0.000104422	5.22111e-05	0.000104422	0
D_0__Bacteria;D_1__Bacteroidetes;D_2__Ignavibacteria;D_3__OPB56;D_4__uncultured bacterium	0.00130528	0.00114865	0.000835378	0.00156633	0.00167076	0.00182739	0.000626534	0.000522111	0.00109643	0.00240171	0.000939801	0.00151412	0.00287161	0.000313267	0.000730956	0.000626534	0.000730956	0.000887589	0.00114865
D_0__Bacteria;D_1__Bacteroidetes;D_2__Ignavibacteria;D_3__OPB56;Other	5.22111e-05	0	0.000261056	0	0.000104422	0	0	0	0	0	5.22111e-05	0	0	0	5.22111e-05	0	0.000104422	0.000104422	0.000678745
D_0__Bacteria;D_1__Bacteroidetes;D_2__Ignavibacteria;D_3__SJA-28;D_4__metagenome	0.000104422	5.22111e-05	0.000104422	0.000261056	5.22111e-05	0.000261056	0	0	0	0.000261056	0.000104422	5.22111e-05	5.22111e-05	5.22111e-05	0.000104422	0.000104422	0.000208845	0.0004699	0.000156633
D_0__Bacteria;D_1__Bacteroidetes;D_2__Ignavibacteria;D_3__SJA-28;D_4__uncultured Chlorobi bacterium	0	5.22111e-05	0	5.22111e-05	0	0.000104422	0	0	0.000104422	0	0	0	0	0	5.22111e-05	5.22111e-05	0.000208845	0	0.000104422
D_0__Bacteria;D_1__Bacteroidetes;D_2__Ignavibacteria;D_3__SJA-28;D_4__uncultured bacterium	0.000522111	0.00125307	0.000365478	5.22111e-05	5.22111e-05	0.000156633	5.22111e-05	0.000730956	0	0.000887589	0.000104422	0	5.22111e-05	0.000574323	0.000208845	5.22111e-05	0.000261056	0.000104422	0.000417689
D_0__Bacteria;D_1__Bacteroidetes;D_2__Ignavibacteria;D_3__SJA-28;Other	5.22111e-05	0	0	0	0.000104422	0	5.22111e-05	5.22111e-05	0	5.22111e-05	5.22111e-05	0	0	0	0	0	0	0	5.22111e-05
D_0__Bacteria;D_1__Caldiserica;D_2__Caldisericia;D_3__Caldisericales;D_4__Caldisericaceae	0.000104422	0.000156633	0.000104422	0.000156633	0.000156633	0.000104422	0.000156633	5.22111e-05	5.22111e-05	5.22111e-05	5.22111e-05	0	0	0.000104422	5.22111e-05	0.000104422	0	0.000104422	0
D_0__Bacteria;D_1__Caldiserica;D_2__Caldisericia;D_3__Caldisericales;D_4__LF045	0	0	0	0	0	0	5.22111e-05	0	0	0	5.22111e-05	0	0	0	0	0	0	0	0
D_0__Bacteria;D_1__Calditrichaeota;D_2__Calditrichia;D_3__Calditrichales;D_4__Calditrichaceae	0	0	0	0	5.22111e-05	5.22111e-05	0	0	0	0	0	0	5.22111e-05	0	0	5.22111e-05	0	5.22111e-05	5.22111e-05
D_0__Bacteria;D_1__Chlamydiae;D_2__Chlamydiae;D_3__Chlamydiales;D_4__Simkaniaceae	0	0	0	5.22111e-05	0.000104422	0	0.000417689	5.22111e-05	0.00224508	0	5.22111e-05	0	0.00386362	0	0	0.000104422	0.000156633	5.22111e-05	0
D_0__Bacteria;D_1__Chlamydiae;D_2__Chlamydiae;D_3__Chlamydiales;D_4__cvE6	0.000417689	0.0004699	5.22111e-05	0	5.22111e-05	0	5.22111e-05	0.000104422	0.000104422	0	0	0	0	5.22111e-05	0	5.22111e-05	0	0	5.22111e-05
D_0__Bacteria;D_1__Chloroflexi;D_2__AD3;D_3__uncultured bacterium;D_4__uncultured bacterium	0.00501227	0.00626534	0.0079883	0	0.000104422	0.000365478	0	5.22111e-05	0.000156633	5.22111e-05	0.000208845	5.22111e-05	0.000417689	0.000104422	0.000104422	5.22111e-05	0.000156633	0.000104422	0.000626534
D_0__Bacteria;D_1__Chloroflexi;D_2__Anaerolineae;D_3__Anaerolineales;D_4__Anaerolineaceae	0.0138882	0.0122174	0.00908474	0.0653683	0.0352425	0.0602517	0.0308046	0.0315877	0.0444317	0.0889678	0.0709549	0.0616091	0.0258967	0.0568579	0.0802485	0.045998	0.0171775	0.0202057	0.0238605
D_0__Bacteria;D_1__Chloroflexi;D_2__Anaerolineae;D_3__Ardenticatenales;D_4__uncultured	0	0.000104422	0.000104422	0.000365478	0.000313267	0.00109643	0.000365478	0.000939801	0.000522111	0.0014097	0.0004699	0.000208845	0.000156633	0.00193181	0.00172297	0.0004699	0.000156633	0.0004699	0.000208845
D_0__Bacteria;D_1__Chloroflexi;D_2__Anaerolineae;D_3__Caldilineales;D_4__Caldilineaceae	0.000156633	0.000208845	0.000104422	0.000261056	0.000365478	0.000156633	0.0004699	0.000522111	0.000261056	0.000313267	5.22111e-05	0.000417689	0	0.0004699	0.000417689	0.000574323	0.000365478	0.000261056	0.000104422
D_0__Bacteria;D_1__Chloroflexi;D_2__Anaerolineae;D_3__RBG-13-54-9;D_4__uncultured Anaerolineaceae bacterium	5.22111e-05	0.000104422	5.22111e-05	0	0	0	0	5.22111e-05	0	0	0	0	0	0	0	0	0	0	0
D_0__Bacteria;D_1__Chloroflexi;D_2__Anaerolineae;D_3__RBG-13-54-9;D_4__uncultured bacterium	0.00104422	0.000887589	0.00104422	0.000208845	0.000365478	0	0.000261056	0.000417689	0.00109643	0	0.000208845	0.000365478	0.000261056	0.000313267	0.000156633	0.0004699	0.000574323	0.000261056	0.000678745
D_0__Bacteria;D_1__Chloroflexi;D_2__Anaerolineae;D_3__RBG-13-54-9;D_4__uncultured soil bacterium	0	0	0	0	0	0	0	0	0	0	0	0	0	0	0	0.000208845	0	0	0
D_0__Bacteria;D_1__Chloroflexi;D_2__Anaerolineae;D_3__SBR1031;D_4__A4b	0.00182739	0.00120086	0.00120086	0.00600428	0.00224508	0.00318488	0.00287161	0.00391584	0.00172297	0.00851042	0.00386362	0.00172297	0.000939801	0.00584765	0.00480343	0.00208845	0.00480343	0.00308046	0.00396805
D_0__Bacteria;D_1__Chloroflexi;D_2__Anaerolineae;D_3__SBR1031;D_4__uncultured Chloroflexi bacterium	0.000261056	5.22111e-05	0.000156633	0	0	0	0	0.000104422	0	0.000208845	0	0	0	0	0	0	0.000156633	5.22111e-05	0.000261056
D_0__Bacteria;D_1__Chloroflexi;D_2__Anaerolineae;D_3__SBR1031;D_4__uncultured bacterium	0.00976348	0.00485564	0.00496006	0.00308046	0.0023495	0.0028194	0.00130528	0.00198402	0.00250613	0.00548217	0.00261056	0.00412468	0.00924137	0.00224508	0.00266277	0.00167076	0.00511669	0.0032893	0.00621313
D_0__Bacteria;D_1__Chloroflexi;D_2__Anaerolineae;D_3__SBR1031;D_4__uncultured soil bacterium	0.000261056	5.22111e-05	0.000156633	0	0.000156633	0.000835378	0.000156633	0	5.22111e-05	0.000208845	5.22111e-05	0	0	0.000522111	0.000574323	5.22111e-05	5.22111e-05	5.22111e-05	0.000208845
D_0__Bacteria;D_1__Chloroflexi;D_2__Anaerolineae;D_3__SBR1031;Other	0.000156633	0	5.22111e-05	0.000104422	5.22111e-05	5.22111e-05	0	0.000104422	5.22111e-05	0.000626534	5.22111e-05	0.000522111	0.000208845	0.000156633	0.000156633	0	0.000365478	5.22111e-05	0.000208845
D_0__Bacteria;D_1__Chloroflexi;D_2__Anaerolineae;D_3__SJA-15;D_4__uncultured bacterium	0	0	0	0	0	0	0	0	0	0	0	0	5.22111e-05	0	0	0	5.22111e-05	0	0
D_0__Bacteria;D_1__Chloroflexi;D_2__Anaerolineae;D_3__uncultured Bellilinea sp.;D_4__uncultured Bellilinea sp.	0.000313267	0.00120086	0.000992012	0.000104422	0.000104422	0.000156633	0.000261056	5.22111e-05	0.000678745	0.000156633	5.22111e-05	0.000156633	0.000261056	0.000156633	0.000208845	0.000156633	0.000104422	5.22111e-05	0.000156633
D_0__Bacteria;D_1__Chloroflexi;D_2__Chloroflexia;D_3__Chloroflexales;D_4__Chloroflexaceae	0	0	0	0	0	0	0	0	0	0.000104422	0	5.22111e-05	0	0	0.000156633	0	0.000156633	0	0
D_0__Bacteria;D_1__Chloroflexi;D_2__Chloroflexia;D_3__Chloroflexales;D_4__Herpetosiphonaceae	0	0	0	0	5.22111e-05	0	0	0	0	0	0	0	0	0	0	0	0	0	0
D_0__Bacteria;D_1__Chloroflexi;D_2__Chloroflexia;D_3__Chloroflexales;D_4__Roseiflexaceae	0.00621313	0.00266277	0.00459458	0.00490785	0.00913695	0.00407247	0.00135749	0.00490785	0.00757062	0.00485564	0.00809273	0.00819715	0.0051689	0.00276719	0.00574323	0.00506448	0.00584765	0.00313267	0.00579544
D_0__Bacteria;D_1__Chloroflexi;D_2__Chloroflexia;D_3__Kallotenuales;D_4__AKIW781	0	0	0	5.22111e-05	0.000104422	0	0	0	5.22111e-05	0	0	5.22111e-05	0.000156633	0	0	0.000104422	0	0	0
D_0__Bacteria;D_1__Chloroflexi;D_2__Chloroflexia;D_3__Thermomicrobiales;D_4__JG30-KF-CM45	0.000156633	5.22111e-05	5.22111e-05	0.000417689	0.000417689	0.000104422	5.22111e-05	5.22111e-05	0.000104422	5.22111e-05	0.00104422	0.000678745	0.000156633	0.000417689	0.000156633	0.000156633	0.0004699	0.000156633	0.000261056
D_0__Bacteria;D_1__Chloroflexi;D_2__Dehalococcoidia;D_3__S085;D_4__metagenome	5.22111e-05	0.000104422	0.000156633	5.22111e-05	0	0	0	5.22111e-05	0	5.22111e-05	5.22111e-05	0	0.000104422	0.000261056	5.22111e-05	0.000104422	0.000104422	5.22111e-05	0.000104422
D_0__Bacteria;D_1__Chloroflexi;D_2__Dehalococcoidia;D_3__S085;D_4__uncultured bacterium	0.00135749	0.0004699	0.00120086	0.000313267	0.000365478	0.000992012	0.000156633	0.000156633	0.000417689	0.00245392	0.000365478	0.000417689	0.000261056	0.000730956	0.00114865	0.000678745	0.00146191	0.00104422	0.00114865
D_0__Bacteria;D_1__Chloroflexi;D_2__Dehalococcoidia;D_3__S085;Other	0	0	0	5.22111e-05	5.22111e-05	5.22111e-05	5.22111e-05	0	0	0	0	0	5.22111e-05	0	0.000208845	5.22111e-05	0	0	5.22111e-05
D_0__Bacteria;D_1__Chloroflexi;D_2__Dehalococcoidia;D_3__SAR202 clade;D_4__uncultured bacterium	5.22111e-05	5.22111e-05	5.22111e-05	0	5.22111e-05	0	5.22111e-05	5.22111e-05	0	0	0	0	0	0	0	5.22111e-05	5.22111e-05	0	0
D_0__Bacteria;D_1__Chloroflexi;D_2__Gitt-GS-136;D_3__uncultured bacterium;D_4__uncultured bacterium	0.000156633	0.000261056	0.000365478	5.22111e-05	0.000208845	0.000104422	5.22111e-05	5.22111e-05	0	0	5.22111e-05	0.000104422	0.000208845	0.000156633	5.22111e-05	0.000104422	0.000208845	0	0
D_0__Bacteria;D_1__Chloroflexi;D_2__Gitt-GS-136;Other;Other	0	5.22111e-05	0.000104422	0	0	0.000104422	0	0	0	0	5.22111e-05	0	0	0	0.000104422	0.000104422	0.000104422	0.000104422	0.000104422
D_0__Bacteria;D_1__Chloroflexi;D_2__JG30-KF-CM66;D_3__metagenome;D_4__metagenome	0	5.22111e-05	5.22111e-05	0	0	0	0	0	0	0	0	0	5.22111e-05	0	0	0	0	0	0
D_0__Bacteria;D_1__Chloroflexi;D_2__JG30-KF-CM66;D_3__uncultured bacterium;D_4__uncultured bacterium	0.000574323	0.000417689	0.000835378	5.22111e-05	0.000313267	0.000104422	5.22111e-05	5.22111e-05	0.000104422	0.000417689	5.22111e-05	0.000156633	5.22111e-05	0.000156633	5.22111e-05	0.000156633	0.000261056	0.000208845	0.000261056
D_0__Bacteria;D_1__Chloroflexi;D_2__JG30-KF-CM66;Other;Other	0	0	0	0	5.22111e-05	0	0	0	0	0	0.000104422	0	0	0	0	0.000104422	0	0	0
D_0__Bacteria;D_1__Chloroflexi;D_2__KD4-96;D_3__uncultured bacterium;D_4__uncultured bacterium	0.00250613	0.00302825	0.00208845	0.000887589	0.00104422	0.000626534	0.000208845	0.000835378	0.000313267	0.00114865	0.00146191	0.000992012	0.00151412	0.00161855	0.00109643	0.00172297	0.00224508	0.00120086	0.00135749
D_0__Bacteria;D_1__Chloroflexi;D_2__KD4-96;Other;Other	0.00125307	0.00114865	0.000939801	0.0004699	0.000522111	0.0004699	0.000156633	0.000156633	0.000208845	0.000417689	0.000626534	0.000365478	0.000522111	0.000313267	0.000156633	0.000417689	0.000678745	0.000156633	0.000417689
D_0__Bacteria;D_1__Chloroflexi;D_2__Ktedonobacteria;D_3__C0119;D_4__uncultured Chloroflexi bacterium	0	0	5.22111e-05	0	5.22111e-05	0	0	0	0	0	0	0	0	0	0	0	5.22111e-05	0.000104422	0.000104422
D_0__Bacteria;D_1__Chloroflexi;D_2__Ktedonobacteria;D_3__C0119;D_4__uncultured bacterium	0.000887589	0.00104422	0.000574323	0.0004699	0.00125307	0.000365478	0.000574323	0.00104422	0.000992012	0.000626534	0.000365478	0.00146191	0.00167076	0.000261056	0.000156633	0.000574323	0.000365478	0.000261056	0.000783167
D_0__Bacteria;D_1__Chloroflexi;D_2__Ktedonobacteria;D_3__C0119;Other	0.000313267	0	0.000104422	0	0.000261056	0.000104422	0	0	5.22111e-05	5.22111e-05	0.000104422	0.000104422	0	0	0	0.000104422	0.000156633	0.000156633	5.22111e-05
D_0__Bacteria;D_1__Chloroflexi;D_2__Ktedonobacteria;D_3__Ktedonobacterales;D_4__JG30-KF-AS9	0.000104422	0.000313267	0.000156633	5.22111e-05	0	5.22111e-05	0	0.000261056	0.000626534	0.000208845	0.000104422	5.22111e-05	0	5.22111e-05	0	5.22111e-05	0.000313267	0	0.000104422
D_0__Bacteria;D_1__Chloroflexi;D_2__Ktedonobacteria;D_3__Ktedonobacterales;D_4__Ktedonobacteraceae	0.00454237	0.00240171	0.00386362	0.00109643	0.000104422	0.000156633	0	0	0.000626534	0.00109643	0.00120086	0.000417689	0.00339372	0.000156633	0	0.000104422	0.000887589	0.00146191	0.00172297
D_0__Bacteria;D_1__Chloroflexi;D_2__OLB14;D_3__uncultured bacterium;D_4__uncultured bacterium	5.22111e-05	0.000156633	0	0	5.22111e-05	0	0	0	0	0	0	0	0	5.22111e-05	5.22111e-05	0	0	0	0
D_0__Bacteria;D_1__Chloroflexi;D_2__OLB14;Other;Other	0	0	0	0	0	0	5.22111e-05	0.000365478	0.000104422	0.000104422	0	0	0	0.000104422	0	0.000104422	0	5.22111e-05	0
D_0__Bacteria;D_1__Chloroflexi;D_2__P2-11E;D_3__uncultured bacterium;D_4__uncultured bacterium	0.0138882	0.0182739	0.0181173	0.000208845	0.00130528	0.00151412	0.000208845	0.000678745	0.0028194	0.0018796	0.000835378	0.00240171	0.004699	0.00109643	0.00156633	0.00381141	0.0018796	0.000522111	0.00182739
D_0__Bacteria;D_1__Chloroflexi;D_2__SHA-26;D_3__uncultured bacterium;D_4__uncultured bacterium	0.000208845	0.000261056	0.000365478	0	5.22111e-05	0	0	5.22111e-05	0	0	0	0	0	0	0	5.22111e-05	0	0	5.22111e-05
D_0__Bacteria;D_1__Chloroflexi;D_2__TK10;D_3__uncultured Chloroflexi bacterium;D_4__uncultured Chloroflexi bacterium	0	5.22111e-05	0.000104422	0	0	0	0	0	5.22111e-05	0	0	0	0	0	0.000156633	5.22111e-05	0	0.000156633	5.22111e-05
D_0__Bacteria;D_1__Chloroflexi;D_2__TK10;D_3__uncultured bacterium;D_4__uncultured bacterium	0.0014097	0.00135749	0.00146191	0.00229729	0.00161855	0.00193181	0.000417689	0.00109643	0.00156633	0.000992012	0.00308046	0.00553438	0.00271498	0.00167076	0.00120086	0.00172297	0.00198402	0.00104422	0.00104422
D_0__Bacteria;D_1__Chloroflexi;D_2__TK10;Other;Other	0.0004699	0.00125307	0.000835378	0.000417689	0.000417689	0.000261056	5.22111e-05	0.000730956	0.00104422	5.22111e-05	0.000574323	0.000783167	0.000208845	0.000208845	0.000208845	0.000104422	0.000156633	0.000156633	0.000208845
D_0__Bacteria;D_1__Cloacimonetes;D_2__Cloacimonadia;D_3__Cloacimonadales;D_4__PBS-18	0	0	5.22111e-05	0	0	0	0	0	0	0	0	0	0	0	0	0	0	0	0
D_0__Bacteria;D_1__Cloacimonetes;D_2__Cloacimonadia;D_3__Cloacimonadales;D_4__SHA-4	0.000261056	0.000156633	0.000208845	0.000208845	5.22111e-05	0.000208845	0.000313267	0.000156633	0.000104422	0.000365478	0.000365478	0.000104422	0.000156633	0.000261056	5.22111e-05	0.000156633	5.22111e-05	0.000104422	0.000208845
D_0__Bacteria;D_1__Cloacimonetes;D_2__Cloacimonadia;D_3__Cloacimonadales;Other	5.22111e-05	0	0	0	0	0	0	0	0	0	0	0	0	5.22111e-05	0	0	0	0	0
D_0__Bacteria;D_1__Cyanobacteria;D_2__Melainabacteria;D_3__Gastranaerophilales;D_4__uncultured bacterium	5.22111e-05	0	0	0	0.000156633	0.000156633	5.22111e-05	0	0	5.22111e-05	5.22111e-05	5.22111e-05	5.22111e-05	0.000104422	0	5.22111e-05	5.22111e-05	5.22111e-05	0
D_0__Bacteria;D_1__Cyanobacteria;D_2__Melainabacteria;D_3__Obscuribacterales;D_4__uncultured bacterium	0.000156633	0.000208845	0.000365478	0.000574323	0.000156633	0	0	0	0.0004699	0.000104422	5.22111e-05	5.22111e-05	0.000156633	0.000104422	0	0.000104422	0.0004699	5.22111e-05	0.00120086
D_0__Bacteria;D_1__Cyanobacteria;D_2__Melainabacteria;D_3__Vampirovibrionales;D_4__metagenome	0	0	0	0	0	0	0	0	0	0	0	0.000104422	0.000835378	0	0	0	0	0	0.000261056
D_0__Bacteria;D_1__Cyanobacteria;D_2__Melainabacteria;D_3__Vampirovibrionales;D_4__uncultured bacterium	5.22111e-05	0.000156633	0	0.000261056	0	5.22111e-05	0	0.000156633	0	0.000208845	5.22111e-05	0.000208845	5.22111e-05	5.22111e-05	5.22111e-05	0	0.000104422	0.000208845	0.000156633
D_0__Bacteria;D_1__Cyanobacteria;D_2__Oxyphotobacteria;D_3__Chloroplast;D_4__uncultured bacterium	5.22111e-05	0	0	0.000104422	0.000313267	0.000104422	0.000522111	0.00109643	0.00114865	0	0.000208845	0.0004699	0.000156633	0	0.000104422	0.000104422	0.000208845	0	5.22111e-05
D_0__Bacteria;D_1__Cyanobacteria;D_2__Oxyphotobacteria;D_3__Chloroplast;Other	0.000261056	0.000104422	0.000104422	0.000156633	0	0.000104422	0.000208845	5.22111e-05	0.000156633	5.22111e-05	0.000261056	0.000104422	0.000313267	0	5.22111e-05	0.000574323	0.000104422	5.22111e-05	0.000156633
D_0__Bacteria;D_1__Cyanobacteria;D_2__Oxyphotobacteria;D_3__Leptolyngbyales;D_4__Leptolyngbyaceae	0	0	0	0	5.22111e-05	0	0	0	0	0	0	0	0	0	0	0	0	0	0
D_0__Bacteria;D_1__Cyanobacteria;D_2__Oxyphotobacteria;D_3__Nostocales;D_4__Coleofasciculaceae	0	0	0	0	0	0	0.000104422	0.00156633	0.000417689	0	0	0.000156633	0.000156633	0	0	0	0	0	0
D_0__Bacteria;D_1__Cyanobacteria;D_2__Oxyphotobacteria;D_3__Nostocales;D_4__Phormidiaceae	0	0	0	0	0.000104422	0.0004699	0	5.22111e-05	0.000417689	0	0	0	0	0	0	0	5.22111e-05	5.22111e-05	0
D_0__Bacteria;D_1__Cyanobacteria;D_2__Oxyphotobacteria;D_3__Nostocales;D_4__uncultured	0	0	0	0	0	0	0	0	0	0	5.22111e-05	0.000365478	0	0	0	0	0	0	0
D_0__Bacteria;D_1__Cyanobacteria;D_2__Oxyphotobacteria;Other;Other	0	0	0	0	0	0	0	0	0	0	5.22111e-05	0	0	0	0	0	0	0	0
D_0__Bacteria;D_1__Cyanobacteria;D_2__Sericytochromatia;D_3__uncultured bacterium;D_4__uncultured bacterium	5.22111e-05	0.000104422	0	0	0	0	0	0	5.22111e-05	0	0	0	0	0	0	0	0.000261056	0	0.000104422
D_0__Bacteria;D_1__Dependentiae;D_2__Babeliae;D_3__Babeliales;D_4__Vermiphilaceae	5.22111e-05	0.000522111	0.000104422	0	5.22111e-05	0.000208845	0.000208845	0.000104422	5.22111e-05	0.000156633	5.22111e-05	0.000208845	0.000417689	0.000261056	0	5.22111e-05	0.000208845	0.000887589	5.22111e-05
D_0__Bacteria;D_1__Dependentiae;D_2__Babeliae;D_3__Babeliales;D_4__uncultured bacterium	0.000208845	0.000104422	5.22111e-05	0.000208845	0.000104422	0.000156633	0	0	0	0.000313267	0.000156633	5.22111e-05	5.22111e-05	0.000156633	0.000156633	0.000156633	0.000156633	0.000417689	0.000313267
D_0__Bacteria;D_1__Elusimicrobia;D_2__Elusimicrobia;D_3__FCPU453;Other	5.22111e-05	0	0.000104422	0	0	0	0	0	5.22111e-05	0	0	0	0	0	0	0	0	0	0
D_0__Bacteria;D_1__Elusimicrobia;D_2__Elusimicrobia;D_3__Lineage IV;D_4__uncultured bacterium	0.000417689	0.000156633	0.000626534	0	0	0	5.22111e-05	5.22111e-05	5.22111e-05	0	0	0	0.000104422	0	0	0	5.22111e-05	0.000156633	0
D_0__Bacteria;D_1__Elusimicrobia;D_2__Elusimicrobia;D_3__Lineage IV;Other	5.22111e-05	0.000261056	0.000678745	5.22111e-05	0	0	5.22111e-05	5.22111e-05	5.22111e-05	0.000365478	0	0	0	5.22111e-05	0	0	0.000156633	0	0.000156633
D_0__Bacteria;D_1__Elusimicrobia;D_2__Elusimicrobia;D_3__MVP-88;D_4__uncultured bacterium	0.000208845	0.000104422	0.000208845	0	0.000156633	5.22111e-05	0	5.22111e-05	0.0004699	0	0.000208845	0.000104422	0	5.22111e-05	0.000156633	5.22111e-05	0.000104422	0.000261056	0.000156633
D_0__Bacteria;D_1__Elusimicrobia;D_2__Endomicrobia;D_3__Endomicrobiales;D_4__Endomicrobiaceae	5.22111e-05	0.000261056	5.22111e-05	0.000104422	5.22111e-05	0.000156633	0.000104422	0	0.000104422	5.22111e-05	0.000104422	0.000104422	0.000104422	5.22111e-05	0.000156633	5.22111e-05	0.000104422	0.000104422	5.22111e-05
D_0__Bacteria;D_1__Elusimicrobia;D_2__Lineage IIa;D_3__uncultured bacterium;D_4__uncultured bacterium	0.000678745	0.00109643	0.00156633	0.000626534	0.0004699	0.000208845	0	0.000156633	0.000104422	0.000261056	0.000730956	0.00114865	0.000939801	0.000208845	0.000104422	0.000208845	0.000730956	0.0004699	0.00167076
D_0__Bacteria;D_1__Elusimicrobia;D_2__Lineage IIa;Other;Other	0.000887589	0.00219287	0.00130528	0.000156633	0.000261056	0.000313267	0.000104422	0	0.000208845	0.000208845	0.000261056	0.000365478	0.00109643	5.22111e-05	5.22111e-05	0.000156633	0.000208845	0.000156633	0.000522111
D_0__Bacteria;D_1__Elusimicrobia;D_2__Lineage IIb;D_3__uncultured bacterium;D_4__uncultured bacterium	0.000887589	0.000835378	0.00130528	0.000156633	0.000156633	0	0.000156633	5.22111e-05	0.000156633	0.000156633	0.000313267	0.000365478	0.000261056	5.22111e-05	0.0004699	0.000104422	0.000313267	0.000365478	0.000678745
D_0__Bacteria;D_1__Elusimicrobia;D_2__Lineage IIb;Other;Other	0.000104422	0.000104422	0.000522111	0.000156633	0.000104422	0.000104422	5.22111e-05	0.000156633	5.22111e-05	0.000104422	5.22111e-05	0.000313267	5.22111e-05	0	0.000104422	5.22111e-05	0	5.22111e-05	0.000104422
D_0__Bacteria;D_1__Elusimicrobia;D_2__Lineage IIc;D_3__uncultured bacterium;D_4__uncultured bacterium	0.000365478	0.000417689	0.0004699	0	0	0	0.000104422	0	5.22111e-05	5.22111e-05	0	0	0	5.22111e-05	0	0	0.000104422	0	5.22111e-05
D_0__Bacteria;D_1__Elusimicrobia;D_2__Lineage IIc;Other;Other	5.22111e-05	0	0	0	0	0	0	0.000104422	0	0	5.22111e-05	0	0	0.000104422	5.22111e-05	0	0	0	0
D_0__Bacteria;D_1__Elusimicrobia;Other;Other;Other	0.000104422	0.000417689	0.000522111	0	0	0	0	0	0	0	0	0	0	0	0	0	0	0	0
D_0__Bacteria;D_1__Entotheonellaeota;D_2__Entotheonellia;D_3__Entotheonellales;D_4__Entotheonellaceae	0.00114865	0.0004699	0.000730956	0.00135749	0.000887589	0.000626534	0	0.000365478	0.000887589	0.00104422	0.0014097	0.000835378	0.000156633	0.000730956	0.00109643	0.000992012	0.00172297	0.00109643	0.000626534
D_0__Bacteria;D_1__Epsilonbacteraeota;D_2__Campylobacteria;D_3__Campylobacterales;D_4__Arcobacteraceae	0	0	0	0	0	0	0	0	0	0	0	5.22111e-05	0.000104422	0	0	0	0	0	0
D_0__Bacteria;D_1__Epsilonbacteraeota;D_2__Campylobacteria;D_3__Campylobacterales;D_4__Sulfurospirillaceae	0.000417689	0.0004699	0.000835378	0.000522111	0.000313267	0.000626534	0.000417689	0.000417689	0.000522111	0.000574323	0.000626534	0.000626534	0.000261056	0.000365478	0.000522111	0.000678745	0.000261056	0.000522111	0.000261056
D_0__Bacteria;D_1__Epsilonbacteraeota;D_2__Campylobacteria;D_3__Campylobacterales;D_4__uncultured	0	0	0	0	0	0	0	5.22111e-05	0	0	0	0	0	5.22111e-05	0	0	0	0	0
D_0__Bacteria;D_1__FBP;D_2__uncultured bacterium;D_3__uncultured bacterium;D_4__uncultured bacterium	0.000156633	5.22111e-05	5.22111e-05	0.000208845	0.000313267	0.000208845	0.000104422	0.000261056	0.000156633	0	0.000156633	0.000104422	0.000104422	5.22111e-05	0	0	5.22111e-05	0.000156633	0.000104422
D_0__Bacteria;D_1__FBP;D_2__uncultured soil bacterium;D_3__uncultured soil bacterium;D_4__uncultured soil bacterium	0	0	0	0	0.000156633	0	0	0	5.22111e-05	0	5.22111e-05	0.000104422	0	0	0	0	0	0	0
D_0__Bacteria;D_1__FCPU426;D_2__metagenome;D_3__metagenome;D_4__metagenome	0.0004699	0.000365478	0.000208845	0	0.000156633	0	0.000156633	0.000261056	0.000104422	0.000783167	0	0	5.22111e-05	0.000104422	0.000678745	0.000417689	0.000835378	0.000156633	0.00172297
D_0__Bacteria;D_1__FCPU426;D_2__uncultured bacterium;D_3__uncultured bacterium;D_4__uncultured bacterium	0.000261056	0.000574323	0.000417689	0	0	5.22111e-05	0.0004699	0.000208845	0.000208845	0.000574323	0	0	5.22111e-05	0.000156633	5.22111e-05	0.000208845	0.00109643	0.000313267	0.000992012
D_0__Bacteria;D_1__Fibrobacteres;D_2__Chitinivibrionia;D_3__uncultured;D_4__uncultured bacterium	0	0	0	0	0	0	0	0	0	0.000365478	5.22111e-05	0	0	0	0	0	0	5.22111e-05	5.22111e-05
D_0__Bacteria;D_1__Fibrobacteres;D_2__Chitinivibrionia;D_3__uncultured;Other	0	0	0	0	5.22111e-05	0	0	0	0	0.000104422	0	0	0	0	0	0	0	5.22111e-05	0
D_0__Bacteria;D_1__Fibrobacteres;D_2__Fibrobacteria;D_3__Fibrobacterales;D_4__Fibrobacteraceae	0.0004699	0.000208845	0.000417689	0.000156633	5.22111e-05	0.000156633	5.22111e-05	0	0	0.000522111	5.22111e-05	0.000104422	0	0	0.000104422	0	0.000365478	0	5.22111e-05
D_0__Bacteria;D_1__Firmicutes;D_2__BRH-c20a;D_3__uncultured bacterium;D_4__uncultured bacterium	0.000365478	0.000156633	0.000313267	0.000208845	0.000261056	5.22111e-05	0.000104422	0.000208845	0.000261056	0.000417689	0.000208845	0.000313267	0.000208845	0.000365478	5.22111e-05	0.000261056	0.000104422	0.000313267	0.000365478
D_0__Bacteria;D_1__Firmicutes;D_2__Bacilli;D_3__Bacillales;D_4__Bacillaceae	0.00130528	0.000887589	0.000992012	0.00219287	0.00161855	0.000783167	0.000626534	0.000783167	0.0014097	0.00156633	0.00621313	0.00120086	0.00271498	0.000626534	0.004699	0.000522111	0.00114865	0.0014097	0.000783167
D_0__Bacteria;D_1__Firmicutes;D_2__Bacilli;D_3__Bacillales;D_4__Family XII	0.0175952	0.0152457	0.0201535	0.0260534	0.0182217	0.0389495	0.0265755	0.0216154	0.0447972	0.0280896	0.0568057	0.0408813	0.112045	0.0243826	0.0259489	0.0113298	0.0127395	0.0359735	0.0177518
D_0__Bacteria;D_1__Firmicutes;D_2__Bacilli;D_3__Bacillales;D_4__Planococcaceae	0.000156633	5.22111e-05	0.000156633	0.000208845	0.000104422	0.000104422	0.000104422	0.000104422	0	0.000104422	0.000208845	0.000208845	0.000313267	0.000104422	0.000365478	0.000208845	0.000104422	0.000261056	5.22111e-05
D_0__Bacteria;D_1__Firmicutes;D_2__Bacilli;D_3__Lactobacillales;D_4__Enterococcaceae	0	5.22111e-05	0.000104422	0.000104422	0	0.000104422	5.22111e-05	0	0.000104422	0.000313267	0.000208845	0.000156633	0.0004699	0.000208845	0	5.22111e-05	0	0.000156633	0
D_0__Bacteria;D_1__Firmicutes;D_2__Bacilli;D_3__Lactobacillales;D_4__Streptococcaceae	0	0.000156633	0.000104422	0.000313267	0.000156633	0.000208845	0.000156633	5.22111e-05	5.22111e-05	0.000104422	5.22111e-05	5.22111e-05	0.000156633	0.000104422	5.22111e-05	0	5.22111e-05	5.22111e-05	5.22111e-05
D_0__Bacteria;D_1__Firmicutes;D_2__Clostridia;D_3__Clostridiales;D_4__Christensenellaceae	0	5.22111e-05	0	0	0	0.000104422	0	0	0	5.22111e-05	0	0	0	0	5.22111e-05	0	0	0	0
D_0__Bacteria;D_1__Firmicutes;D_2__Clostridia;D_3__Clostridiales;D_4__Clostridiaceae 1	5.22111e-05	0	5.22111e-05	0.000104422	0	5.22111e-05	0	0.000208845	5.22111e-05	0	5.22111e-05	0	5.22111e-05	0	0.000104422	0	0	0	5.22111e-05
D_0__Bacteria;D_1__Firmicutes;D_2__Clostridia;D_3__Clostridiales;D_4__Family XI	0.000104422	0.000156633	0	5.22111e-05	0	0	0.000261056	0	0.000156633	0.000156633	0	0.000104422	0	0	5.22111e-05	0.000208845	5.22111e-05	0.000104422	0.000156633
D_0__Bacteria;D_1__Firmicutes;D_2__Clostridia;D_3__Clostridiales;D_4__Family XII	0	0	0	0	0	0	0	0	0	0	0	5.22111e-05	0	0	0	0	0	0	0
D_0__Bacteria;D_1__Firmicutes;D_2__Clostridia;D_3__Clostridiales;D_4__Lachnospiraceae	0	0	0	0	0	0	0.000574323	0.000261056	0.000104422	0.000156633	0	0	0	0	0.000208845	0	0	0	0
D_0__Bacteria;D_1__Firmicutes;D_2__Clostridia;D_3__Clostridiales;D_4__Peptostreptococcaceae	5.22111e-05	0	0	5.22111e-05	0	5.22111e-05	0.000104422	0	0	0	0	5.22111e-05	0	0	0	0	0	0	0
D_0__Bacteria;D_1__Firmicutes;D_2__Clostridia;D_3__Clostridiales;D_4__Ruminococcaceae	0.000104422	0	0.000104422	5.22111e-05	0	5.22111e-05	0.0014097	0.000208845	0.000208845	5.22111e-05	0	0	0.000156633	0	0.000365478	5.22111e-05	0	0	5.22111e-05
D_0__Bacteria;D_1__Firmicutes;D_2__Clostridia;D_3__Clostridiales;D_4__Syntrophomonadaceae	0	0	0	5.22111e-05	5.22111e-05	0	0	0	0	0	0	0	0	5.22111e-05	0	5.22111e-05	0	0	0.000104422
D_0__Bacteria;D_1__Firmicutes;D_2__Erysipelotrichia;D_3__Erysipelotrichales;D_4__Erysipelotrichaceae	5.22111e-05	5.22111e-05	0.000104422	5.22111e-05	5.22111e-05	0.000156633	0.000104422	0	0.000104422	5.22111e-05	0	0	5.22111e-05	5.22111e-05	0	0.000156633	0	0	0
D_0__Bacteria;D_1__Firmicutes;D_2__Negativicutes;D_3__Selenomonadales;D_4__Acidaminococcaceae	5.22111e-05	0	0.000104422	5.22111e-05	0	0.000104422	0	0.000156633	0	0	0.000104422	0	5.22111e-05	0.000104422	0	0	0	0	0
D_0__Bacteria;D_1__Firmicutes;D_2__Negativicutes;D_3__Selenomonadales;D_4__Veillonellaceae	0.000208845	0	0.000104422	5.22111e-05	5.22111e-05	0	0.000261056	0	0	5.22111e-05	0	5.22111e-05	0.000104422	0.000104422	0.000104422	0.000156633	0.000104422	0.000104422	0.000104422
D_0__Bacteria;D_1__GAL15;D_2__uncultured bacterium;D_3__uncultured bacterium;D_4__uncultured bacterium	0	0	0	5.22111e-05	0	0.000156633	0	0	0	0	5.22111e-05	0	0	0.000208845	0	5.22111e-05	0	0	0
D_0__Bacteria;D_1__Gemmatimonadetes;D_2__AKAU4049;D_3__uncultured bacterium;D_4__uncultured bacterium	0	0	0	0	0	0	0	0	0	0	0	0	0	0.000156633	0.000208845	0.000156633	0	0	0
D_0__Bacteria;D_1__Gemmatimonadetes;D_2__BD2-11 terrestrial group;D_3__uncultured bacterium;D_4__uncultured bacterium	0	0.000261056	0	0.000104422	0.000208845	0	0.000104422	0.000730956	0.000104422	0.000208845	0	0	5.22111e-05	0.000365478	0.000313267	0.000208845	5.22111e-05	5.22111e-05	0.000104422
D_0__Bacteria;D_1__Gemmatimonadetes;D_2__BD2-11 terrestrial group;Other;Other	0	0	0	0	0	0	0	5.22111e-05	0	0	0	0	0	0.000417689	0	0	0	0	0
D_0__Bacteria;D_1__Gemmatimonadetes;D_2__Gemmatimonadetes;D_3__Gemmatimonadales;D_4__Gemmatimonadaceae	0.0507492	0.0557615	0.0508537	0.0186394	0.0292905	0.0195792	0.0166031	0.0521067	0.113089	0.0202579	0.0128439	0.0255835	0.0496006	0.0314311	0.0260534	0.0333629	0.0160288	0.0157678	0.0315877
D_0__Bacteria;D_1__Gemmatimonadetes;D_2__Longimicrobia;D_3__Longimicrobiales;D_4__Longimicrobiaceae	0.000313267	5.22111e-05	0	0.000992012	0.000522111	0.000156633	0.000156633	0.000992012	0.0004699	5.22111e-05	0.000156633	0.000522111	0	0.000104422	0.000261056	0.000104422	0.000261056	5.22111e-05	0.00135749
D_0__Bacteria;D_1__Gemmatimonadetes;D_2__S0134 terrestrial group;D_3__uncultured bacterium;D_4__uncultured bacterium	0	5.22111e-05	5.22111e-05	0.000104422	5.22111e-05	0.000104422	0.000208845	0.000104422	0.000522111	0.000104422	0.000208845	0	0	0.00125307	0.0004699	0.000208845	0.000104422	0.000104422	0
D_0__Bacteria;D_1__Gemmatimonadetes;D_2__S0134 terrestrial group;Other;Other	5.22111e-05	0	0	0.000104422	0	0	0	0	0	0	0	0	0	0	0	0	0	5.22111e-05	0
D_0__Bacteria;D_1__Hydrogenedentes;D_2__Hydrogenedentia;D_3__Hydrogenedentiales;D_4__Hydrogenedensaceae	0	0.000156633	5.22111e-05	0	5.22111e-05	0	0.000261056	0.000208845	5.22111e-05	0	0	0	0	0	0.000104422	5.22111e-05	5.22111e-05	0	0
D_0__Bacteria;D_1__Kiritimatiellaeota;D_2__Kiritimatiellae;D_3__WCHB1-41;D_4__uncultured bacterium	0.000208845	0.000261056	0.000313267	0.000156633	0.000156633	0.000104422	0.000208845	0.000156633	0.000156633	0.000104422	0.000261056	0.000365478	0.000208845	0.000417689	0.000104422	0.000313267	0.000208845	0.000208845	0.000313267
D_0__Bacteria;D_1__Latescibacteria;D_2__Latescibacteria;D_3__Latescibacterales;D_4__Latescibacteraceae	0.0004699	0.00208845	0.000417689	0.000104422	0.000313267	0.000104422	0.000730956	0.000730956	0.000783167	0.00125307	0	0	0	0.0032893	0.00172297	0.000626534	0.0014097	0.00339372	0.000417689
D_0__Bacteria;D_1__Latescibacteria;D_2__uncultured bacterium;D_3__uncultured bacterium;D_4__uncultured bacterium	0.00882368	0.0201535	0.0145669	0.0018796	0.00261056	0.00318488	0.00208845	0.0032893	0.00490785	0.00600428	0.00391584	0.00120086	0.0037592	0.010129	0.00412468	0.00595207	0.00777946	0.00522111	0.00683966
D_0__Bacteria;D_1__Latescibacteria;Other;Other;Other	0.00198402	0.00621313	0.00407247	0.000574323	0.000678745	0.000730956	0.000313267	0.000522111	0.000626534	0.00313267	0.000313267	0.000365478	0.000574323	0.00741398	0.00114865	0.000626534	0.0028194	0.00125307	0.000992012
D_0__Bacteria;D_1__Modulibacteria;D_2__Moduliflexia;D_3__Moduliflexales;D_4__Moduliflexaceae	0	5.22111e-05	0	0	0	0	0	5.22111e-05	0	0	0	0	0	0	0	0	5.22111e-05	5.22111e-05	0
D_0__Bacteria;D_1__Nitrospirae;D_2__Nitrospira;D_3__Nitrospirales;D_4__Nitrospiraceae	0.000730956	0.00856263	0.000783167	0.000835378	0.00542996	0.00313267	0.00511669	0.00971127	0.0070485	0.000261056	0.000522111	0.00114865	0.000626534	0.00537775	0.00344594	0.00506448	0.000313267	0.000208845	0.000261056
D_0__Bacteria;D_1__Nitrospirae;D_2__Thermodesulfovibrionia;D_3__uncultured;D_4__uncultured bacterium	0.000104422	5.22111e-05	0.000208845	0.000156633	0.000208845	5.22111e-05	0.000208845	0.000104422	0.000313267	5.22111e-05	0.000208845	0.000156633	0.000261056	0.000208845	5.22111e-05	0.000156633	0	0.000313267	0.000208845
D_0__Bacteria;D_1__Omnitrophicaeota;D_2__Omnitrophia;D_3__Omnitrophales;D_4__Omnitrophaceae	5.22111e-05	0.000104422	0.000156633	0.000104422	0.000104422	0	5.22111e-05	0	0	5.22111e-05	0	0	5.22111e-05	5.22111e-05	0	0	5.22111e-05	0.000104422	0
D_0__Bacteria;D_1__Omnitrophicaeota;D_2__Omnitrophica WOR_2 bacterium RIFCSPLOWO2_12_FULL_51_24;D_3__Omnitrophica WOR_2 bacterium RIFCSPLOWO2_12_FULL_51_24;D_4__Omnitrophica WOR_2 bacterium RIFCSPLOWO2_12_FULL_51_24	0	5.22111e-05	0	0	0	0	0	0	0	0	0	5.22111e-05	0	0.000104422	0	0	0	0	0
D_0__Bacteria;D_1__Omnitrophicaeota;D_2__metagenome;D_3__metagenome;D_4__metagenome	0.000104422	0.000261056	0.000104422	5.22111e-05	0.000104422	5.22111e-05	0	0	0.000104422	5.22111e-05	0	0	0	0	5.22111e-05	0	5.22111e-05	0	0
D_0__Bacteria;D_1__Omnitrophicaeota;D_2__uncultured Omnitrophica bacterium;D_3__uncultured Omnitrophica bacterium;D_4__uncultured Omnitrophica bacterium	0	0	0	5.22111e-05	0.000104422	0.000261056	0	0	0	0	0	0	0	0	0	0	5.22111e-05	0	0
D_0__Bacteria;D_1__Omnitrophicaeota;D_2__uncultured bacterium;D_3__uncultured bacterium;D_4__uncultured bacterium	0.000104422	0.000417689	0.000522111	5.22111e-05	0.000417689	0.000261056	0.000261056	5.22111e-05	0.000261056	5.22111e-05	5.22111e-05	0.000261056	0.000208845	0.0004699	0.0004699	0.000208845	0.000417689	5.22111e-05	0.000313267
D_0__Bacteria;D_1__Omnitrophicaeota;Other;Other;Other	0.000261056	0.000104422	0.000261056	0.000156633	0.000208845	0.000261056	0.000313267	0.000156633	0.000261056	5.22111e-05	0.000261056	0.000208845	0.000208845	0.000261056	0.000156633	5.22111e-05	0.000365478	0.000104422	0.000417689
D_0__Bacteria;D_1__Patescibacteria;D_2__ABY1;D_3__Candidatus Komeilibacteria;D_4__uncultured bacterium	0	0	0	0	0	0	0	0	0	5.22111e-05	0	0	0	0	0	0	0	0	0
D_0__Bacteria;D_1__Patescibacteria;D_2__ABY1;D_3__Candidatus Kuenenbacteria;D_4__uncultured bacterium	0	0.000678745	0.000104422	0	0	0.000261056	0	0	0	0.000208845	0	0	0	5.22111e-05	0	5.22111e-05	0	5.22111e-05	0
D_0__Bacteria;D_1__Patescibacteria;D_2__ABY1;D_3__Candidatus Magasanikbacteria;D_4__uncultured bacterium	0	0	0.000104422	0	0	0.000208845	0.0004699	0	0	0.000208845	0.000104422	0	5.22111e-05	0	5.22111e-05	0	5.22111e-05	0	5.22111e-05
D_0__Bacteria;D_1__Patescibacteria;D_2__ABY1;D_3__Candidatus Magasanikbacteria;Other	0	5.22111e-05	0	0	0	0	0	0	0	0.000104422	0	0	0	0	0	0	0.000208845	5.22111e-05	0
D_0__Bacteria;D_1__Patescibacteria;D_2__ABY1;D_3__Candidatus Uhrbacteria;Other	0	0	0	0	0	0	0	0	0	5.22111e-05	0	0	5.22111e-05	0.000104422	0	5.22111e-05	5.22111e-05	0	5.22111e-05
D_0__Bacteria;D_1__Patescibacteria;D_2__Berkelbacteria;D_3__uncultured bacterium;D_4__uncultured bacterium	0.000208845	0.000313267	0.0004699	0	5.22111e-05	0	0	0	0	0.000104422	5.22111e-05	0	0.000104422	0	0	0	5.22111e-05	0.000104422	0
D_0__Bacteria;D_1__Patescibacteria;D_2__Gracilibacteria;D_3__Candidatus Peregrinibacteria;D_4__uncultured bacterium	0	0	0	0	0	0	0	0	0	0.000104422	0	0	0	0	0	5.22111e-05	0	0	0
D_0__Bacteria;D_1__Patescibacteria;D_2__Gracilibacteria;D_3__Candidatus Peribacteria;D_4__metagenome	0.000104422	5.22111e-05	0.000104422	0	0.000104422	0.000104422	0	0	0	0.000208845	5.22111e-05	5.22111e-05	5.22111e-05	0	5.22111e-05	5.22111e-05	5.22111e-05	0	5.22111e-05
D_0__Bacteria;D_1__Patescibacteria;D_2__Gracilibacteria;D_3__Candidatus Peribacteria;D_4__uncultured bacterium	0.000626534	5.22111e-05	0.000887589	0	0.000156633	0	0	0	0	0.000783167	0.000208845	0	0	5.22111e-05	0	0.000156633	0.000156633	0.000208845	0.000522111
D_0__Bacteria;D_1__Patescibacteria;D_2__Gracilibacteria;D_3__Candidatus Peribacteria;Other	0.000104422	0	5.22111e-05	0	0	0	0	0	0	0.000208845	0	0	0	0	5.22111e-05	0	5.22111e-05	0	5.22111e-05
D_0__Bacteria;D_1__Patescibacteria;D_2__Gracilibacteria;D_3__JGI 0000069-P22;D_4__uncultured bacterium	0	0	0	0	0	0	0	0	0	0	0	0.000104422	0.000626534	0	0	0	0	0	0
D_0__Bacteria;D_1__Patescibacteria;D_2__Gracilibacteria;D_3__uncultured bacterium;D_4__uncultured bacterium	0.000365478	0	0	5.22111e-05	0	0	0	0	0	0	0	0	0	0	0	5.22111e-05	0	0	0
D_0__Bacteria;D_1__Patescibacteria;D_2__Microgenomatia;D_3__Candidatus Collierbacteria;Other	0	0	0	0	0	0	0	5.22111e-05	0	0	0	0	0	0	0	0	0	0	0
D_0__Bacteria;D_1__Patescibacteria;D_2__Microgenomatia;D_3__Candidatus Daviesbacteria;D_4__metagenome	5.22111e-05	0	0	0	0	0	0	0	0	0	0	0.000104422	0	5.22111e-05	0	0	5.22111e-05	0	0
D_0__Bacteria;D_1__Patescibacteria;D_2__Microgenomatia;D_3__Candidatus Daviesbacteria;D_4__uncultured bacterium	5.22111e-05	0	0.000156633	5.22111e-05	0	0	0	5.22111e-05	0	0.000156633	0	0	0.0004699	0	0	0	0	0	5.22111e-05
D_0__Bacteria;D_1__Patescibacteria;D_2__Microgenomatia;D_3__Candidatus Gottesmanbacteria;D_4__uncultured Microgenomates group bacterium	0.000156633	0.000104422	0.000261056	0	0	0	0.000208845	0	0	0	0	0	0	0	5.22111e-05	0	0.000104422	0	0
D_0__Bacteria;D_1__Patescibacteria;D_2__Microgenomatia;D_3__Candidatus Gottesmanbacteria;D_4__uncultured bacterium	0.0004699	0.000156633	0.000208845	0	0	0.000261056	0.000417689	5.22111e-05	5.22111e-05	0.000104422	0	0.000156633	5.22111e-05	0.000783167	5.22111e-05	5.22111e-05	0.000208845	0.000104422	5.22111e-05
D_0__Bacteria;D_1__Patescibacteria;D_2__Microgenomatia;D_3__Candidatus Pacebacteria;D_4__uncultured bacterium	0	0	5.22111e-05	5.22111e-05	0	0	0	0	0	0.000156633	0	0	0	0	0	5.22111e-05	0	0	0.000104422
D_0__Bacteria;D_1__Patescibacteria;D_2__Microgenomatia;D_3__Candidatus Shapirobacteria;D_4__uncultured bacterium	0	0	5.22111e-05	5.22111e-05	5.22111e-05	0.000104422	0	0	5.22111e-05	5.22111e-05	0.000104422	0.000104422	0.000261056	5.22111e-05	5.22111e-05	0.000104422	0.000104422	0	0
D_0__Bacteria;D_1__Patescibacteria;D_2__Microgenomatia;D_3__Candidatus Woesebacteria;D_4__uncultured bacterium	0.000522111	0.000678745	0.000522111	0	0	0	0.000992012	5.22111e-05	0	0.0004699	0	0.000104422	0.00167076	5.22111e-05	0.000156633	0.000156633	0.000208845	0.0004699	0.000208845
D_0__Bacteria;D_1__Patescibacteria;D_2__Microgenomatia;D_3__Candidatus Woesebacteria;Other	5.22111e-05	0	0.000417689	0	0	0	0	0	0	0	0	0	5.22111e-05	0.000208845	0	0.000104422	0	0	0
D_0__Bacteria;D_1__Patescibacteria;D_2__Parcubacteria;D_3__Candidatus Azambacteria;D_4__Candidatus Azambacteria bacterium GW2011_GWF2_42_22	0	0.000365478	5.22111e-05	0	0	0	0	0	0	0	0	0	0	0	0	5.22111e-05	0	0	0
D_0__Bacteria;D_1__Patescibacteria;D_2__Parcubacteria;D_3__Candidatus Azambacteria;D_4__uncultured bacterium	0.000104422	0.000730956	0.000104422	0	0	0	0	0	0	0	0	0	0	0	0	0	0	0	0
D_0__Bacteria;D_1__Patescibacteria;D_2__Parcubacteria;D_3__Candidatus Azambacteria;Other	0.000104422	5.22111e-05	0.000261056	5.22111e-05	0.000104422	0	0.000208845	5.22111e-05	5.22111e-05	0	0	0	0	5.22111e-05	0.000104422	0.000208845	0	5.22111e-05	0
D_0__Bacteria;D_1__Patescibacteria;D_2__Parcubacteria;D_3__Candidatus Campbellbacteria;D_4__uncultured soil bacterium	0	0	5.22111e-05	0	0	0	0	0	0	5.22111e-05	0	0	0	0	0	0	0.000104422	0.000156633	5.22111e-05
D_0__Bacteria;D_1__Patescibacteria;D_2__Parcubacteria;D_3__Candidatus Giovannonibacteria;Other	0.000104422	0	0.000626534	0	0	0	0	0	0	0	0	0	0	0	0	0	0	0	0
D_0__Bacteria;D_1__Patescibacteria;D_2__Parcubacteria;D_3__Candidatus Jorgensenbacteria;D_4__Candidatus Adlerbacteria bacterium GW2011_GWC1_50_9	0.00229729	0.000261056	0.000783167	0.000156633	5.22111e-05	5.22111e-05	0	0	0	0.000156633	0	0.000208845	0.000104422	5.22111e-05	5.22111e-05	0.000104422	5.22111e-05	0.000104422	0.000156633
D_0__Bacteria;D_1__Patescibacteria;D_2__Parcubacteria;D_3__Candidatus Lloydbacteria;Other	0.000156633	0	0	0	0	0	0	0	0	0	0	0	0	5.22111e-05	5.22111e-05	5.22111e-05	0	0	0
D_0__Bacteria;D_1__Patescibacteria;D_2__Parcubacteria;D_3__Candidatus Moranbacteria;D_4__uncultured bacterium	5.22111e-05	0	0	5.22111e-05	0	0	0	0	0	0	0	0	5.22111e-05	0	0	0	0	0	0
D_0__Bacteria;D_1__Patescibacteria;D_2__Parcubacteria;D_3__Candidatus Nomurabacteria;D_4__uncultured bacterium	0.000104422	0.000104422	0.000156633	0	0.000104422	5.22111e-05	0	5.22111e-05	5.22111e-05	0.000522111	0.000104422	0	0.000156633	5.22111e-05	5.22111e-05	0.000104422	0.000417689	0.000104422	0.000156633
D_0__Bacteria;D_1__Patescibacteria;D_2__Parcubacteria;D_3__Candidatus Nomurabacteria;Other	0	0	0	0	0	0	0	0	0	0	0	0	0	0	0	0	0.000156633	0	0
D_0__Bacteria;D_1__Patescibacteria;D_2__Parcubacteria;D_3__Candidatus Ryanbacteria;D_4__Candidatus Giovannonibacteria bacterium GW2011_GWB1_47_6b	5.22111e-05	0	0.000156633	0	0	0	0	0	0	0	0	0	0	0	0	0	0	0	0
D_0__Bacteria;D_1__Patescibacteria;D_2__Parcubacteria;D_3__Candidatus Staskawiczbacteria;D_4__uncultured bacterium	0.000574323	0.000156633	0.000678745	0	0	0	0	0	0	5.22111e-05	0	0	0	0	0	0	0	0	0
D_0__Bacteria;D_1__Patescibacteria;D_2__Parcubacteria;D_3__Candidatus Staskawiczbacteria;Other	0.000156633	0.000261056	0.000104422	0	5.22111e-05	0	0	0	0	0	0	0	0	0	0	0	0	0	0
D_0__Bacteria;D_1__Patescibacteria;D_2__Parcubacteria;D_3__Candidatus Yanofskybacteria;D_4__uncultured bacterium	0	0	0	0	0	0	0	0	0	0.000104422	0	0	0	0	0	0	0	0	0
D_0__Bacteria;D_1__Patescibacteria;D_2__Parcubacteria;D_3__Candidatus Yonathbacteria;Other	5.22111e-05	0	0	0	0	0	0	0	0	0	0	0	0	0	0	0	0.000939801	0	5.22111e-05
D_0__Bacteria;D_1__Patescibacteria;D_2__Parcubacteria;D_3__Candidatus Zambryskibacteria;D_4__Parcubacteria group bacterium GW2011_GWA2_40_14	0.000574323	0.000208845	0.0004699	0	0	0	5.22111e-05	0	5.22111e-05	5.22111e-05	0	0	0	5.22111e-05	5.22111e-05	0.000104422	0.000104422	0	5.22111e-05
D_0__Bacteria;D_1__Patescibacteria;D_2__Parcubacteria;D_3__Candidatus Zambryskibacteria;D_4__Parcubacteria group bacterium GW2011_GWE2_42_14	0.000208845	0.000104422	0.000156633	0	0	0	0.000156633	0	0	0	0	0	0	0	0	0	0.000104422	0	0
D_0__Bacteria;D_1__Patescibacteria;D_2__Parcubacteria;D_3__Candidatus Zambryskibacteria;Other	0	5.22111e-05	0.000208845	0	0	0	0	0	0	0.000156633	0	0.000104422	5.22111e-05	0	5.22111e-05	0	5.22111e-05	0	0
D_0__Bacteria;D_1__Patescibacteria;D_2__Parcubacteria;D_3__GWA2-38-13b;D_4__uncultured bacterium	5.22111e-05	0	0	0	0	0	0	5.22111e-05	5.22111e-05	0	0	0	0.0004699	0	0	5.22111e-05	0.000104422	0	5.22111e-05
D_0__Bacteria;D_1__Patescibacteria;D_2__Parcubacteria;D_3__uncultured Parcubacteria group bacterium;D_4__uncultured Parcubacteria group bacterium	5.22111e-05	0.000104422	0.0004699	0	0	0	0	0	0	0	0	0.000104422	5.22111e-05	5.22111e-05	0	0	5.22111e-05	0	0.000156633
D_0__Bacteria;D_1__Patescibacteria;D_2__Parcubacteria;D_3__uncultured bacterium;D_4__uncultured bacterium	0.00631755	0.004699	0.00412468	0.00120086	0.00114865	0.000678745	0.00146191	0.000574323	0.000678745	0.0037592	0.000783167	0.000730956	0.00276719	0.000835378	0.00151412	0.000992012	0.00297604	0.000939801	0.00240171
D_0__Bacteria;D_1__Patescibacteria;D_2__Parcubacteria;D_3__uncultured deep-sea bacterium;D_4__uncultured deep-sea bacterium	5.22111e-05	0	0	0	0	0	0	0	0	0	0	0	0.000104422	0	0	5.22111e-05	0	0	0
D_0__Bacteria;D_1__Patescibacteria;D_2__Parcubacteria;Other;Other	5.22111e-05	0	5.22111e-05	0	0	0	0.000104422	0	0	0.000417689	0	0	0	0	5.22111e-05	0	0	5.22111e-05	0.000156633
D_0__Bacteria;D_1__Patescibacteria;D_2__Saccharimonadia;D_3__Saccharimonadales;D_4__Saccharimonadaceae	0	0	0	0	0	0	0	0	0	0.000104422	0	0	0	0	0	0	0	0	5.22111e-05
D_0__Bacteria;D_1__Patescibacteria;D_2__Saccharimonadia;D_3__Saccharimonadales;D_4__uncultured bacterium	0.000156633	0.000156633	0.000261056	0.000313267	0.000156633	0.000156633	0	0	0.000208845	0.00109643	0.0004699	0.000626534	0.00156633	5.22111e-05	5.22111e-05	0.000208845	0.000730956	0.000313267	0.00109643
D_0__Bacteria;D_1__Patescibacteria;D_2__Saccharimonadia;D_3__Saccharimonadales;Other	0.000156633	0.000261056	0	0	5.22111e-05	0.000104422	0.000104422	0	0.000104422	5.22111e-05	0	5.22111e-05	0.000313267	0	0	0	0.000104422	0	0.000104422
D_0__Bacteria;D_1__Planctomycetes;D_2__BD7-11;D_3__uncultured bacterium;D_4__uncultured bacterium	0.000208845	0	0.000261056	0.000104422	0.000104422	0	0	5.22111e-05	0	5.22111e-05	0.000156633	0	5.22111e-05	0	0	0	0	5.22111e-05	5.22111e-05
D_0__Bacteria;D_1__Planctomycetes;D_2__OM190;D_3__uncultured bacterium;D_4__uncultured bacterium	0.00114865	0.00224508	0.00135749	0.000365478	0.000626534	0.000730956	0.000992012	0.000992012	0.000574323	0.00224508	0.000574323	0.000313267	0.000261056	0.00720514	0.000783167	0.000783167	0.00501227	0.00255835	0.00135749
D_0__Bacteria;D_1__Planctomycetes;D_2__OM190;Other;Other	5.22111e-05	0.000261056	0	0.000104422	5.22111e-05	0.000156633	0.000104422	5.22111e-05	0	0.000156633	0.000104422	5.22111e-05	0	0.000313267	5.22111e-05	0.000313267	0.000574323	0.000313267	0.000104422
D_0__Bacteria;D_1__Planctomycetes;D_2__Phycisphaerae;D_3__CCM11a;D_4__uncultured bacterium	0.000104422	0	0.000104422	0	5.22111e-05	0	0	0	0	0.000104422	0.000104422	0	0	5.22111e-05	5.22111e-05	5.22111e-05	0.000104422	0.000104422	0
D_0__Bacteria;D_1__Planctomycetes;D_2__Phycisphaerae;D_3__MSBL9;D_4__KCLunmb-38-53	0	5.22111e-05	0.000156633	5.22111e-05	5.22111e-05	5.22111e-05	0	0	5.22111e-05	0	0.000104422	5.22111e-05	0	5.22111e-05	0	0	0	5.22111e-05	0
D_0__Bacteria;D_1__Planctomycetes;D_2__Phycisphaerae;D_3__MSBL9;D_4__SG8-4	5.22111e-05	0	0	5.22111e-05	0	5.22111e-05	0	5.22111e-05	0	0.000104422	0	5.22111e-05	0	0	0	0	0	5.22111e-05	0
D_0__Bacteria;D_1__Planctomycetes;D_2__Phycisphaerae;D_3__Phycisphaerales;D_4__Phycisphaeraceae	0.00208845	0.0014097	0.00229729	0.00125307	0.000626534	0.000365478	0.000365478	0.0004699	0.000522111	0.00120086	0.000522111	0.0004699	0.000261056	0.00208845	0.00130528	0.00125307	0.00287161	0.0023495	0.00219287
D_0__Bacteria;D_1__Planctomycetes;D_2__Phycisphaerae;D_3__Pla1 lineage;D_4__uncultured bacterium	0.000156633	0.000365478	0.000313267	5.22111e-05	0.000104422	0	0.000313267	0	0.000104422	0.000156633	0	0	0.000104422	0.0004699	0.000208845	5.22111e-05	0.000208845	0.000104422	0.000208845
D_0__Bacteria;D_1__Planctomycetes;D_2__Phycisphaerae;D_3__S-70;D_4__uncultured bacterium	0.000730956	0.00109643	0.00120086	0.000156633	5.22111e-05	0.000156633	0	5.22111e-05	0	5.22111e-05	0	0	0	0.000208845	0.000208845	0.000156633	0.000522111	0.000261056	0.000522111
D_0__Bacteria;D_1__Planctomycetes;D_2__Phycisphaerae;D_3__Tepidisphaerales;D_4__CPla-3 termite group	0.000156633	0.000365478	0.000208845	0.000208845	0.000104422	0	0.000313267	0.000156633	0	0.000156633	0.000261056	0.000678745	0.000574323	5.22111e-05	0.000104422	0	0.000208845	0.000104422	0.000365478
D_0__Bacteria;D_1__Planctomycetes;D_2__Phycisphaerae;D_3__Tepidisphaerales;D_4__Tepidisphaeraceae	0	0	0.000104422	0	0.000104422	5.22111e-05	0	5.22111e-05	0	0.000208845	0.000156633	0	5.22111e-05	5.22111e-05	5.22111e-05	0.000156633	0.000156633	0.000156633	0.000261056
D_0__Bacteria;D_1__Planctomycetes;D_2__Phycisphaerae;D_3__Tepidisphaerales;D_4__WD2101 soil group	0.0300736	0.0336762	0.0366522	0.013105	0.0137315	0.00819715	0.00689187	0.0114865	0.0199447	0.0143581	0.0162899	0.0223986	0.0238083	0.00913695	0.0207278	0.014828	0.0267321	0.0275153	0.0387929
D_0__Bacteria;D_1__Planctomycetes;D_2__Phycisphaerae;D_3__mle1-8;D_4__uncultured bacterium	0.000313267	0.000783167	0.000417689	0.000626534	0.000104422	0.000365478	5.22111e-05	5.22111e-05	5.22111e-05	0.000522111	0.000208845	5.22111e-05	0.000104422	0.000208845	0.0004699	0.000313267	0.0004699	0.000939801	0.000730956
D_0__Bacteria;D_1__Planctomycetes;D_2__Pla3 lineage;D_3__uncultured bacterium;D_4__uncultured bacterium	0.000208845	0.000104422	0.000208845	0.000156633	0.000104422	0.000104422	0.000104422	5.22111e-05	0.000156633	0.000156633	0.000261056	0	0	0.000783167	0.000156633	0.000156633	0.000156633	0.000208845	0
D_0__Bacteria;D_1__Planctomycetes;D_2__Pla3 lineage;Other;Other	0.000104422	5.22111e-05	5.22111e-05	0	0	0	0	0	0	0	0	0	0	0	0	0	5.22111e-05	0	0
D_0__Bacteria;D_1__Planctomycetes;D_2__Pla4 lineage;D_3__uncultured bacterium;D_4__uncultured bacterium	0.000574323	0.0014097	0.00151412	0.000313267	0.000261056	5.22111e-05	0.000574323	0.00104422	0.000626534	0.000835378	0.000313267	0.000156633	0.000261056	0.00104422	0.000365478	0.000365478	0.0018796	0.000835378	0.000887589
D_0__Bacteria;D_1__Planctomycetes;D_2__Pla4 lineage;Other;Other	0	5.22111e-05	0.000208845	5.22111e-05	0.000104422	0.000104422	0.000208845	0.000208845	0.000208845	5.22111e-05	0.000104422	0.000104422	0	0.00125307	0	0.000156633	0.000156633	0.000156633	0.000261056
D_0__Bacteria;D_1__Planctomycetes;D_2__Planctomycetacia;D_3__Gemmatales;D_4__Gemmataceae	0.00736177	0.00720514	0.00678745	0.0037592	0.00287161	0.00250613	0.00109643	0.00214066	0.0028194	0.0061087	0.00501227	0.00349815	0.00224508	0.00396805	0.00334151	0.00344594	0.00793609	0.00835378	0.00741398
D_0__Bacteria;D_1__Planctomycetes;D_2__Planctomycetacia;D_3__Isosphaerales;D_4__Isosphaeraceae	0.000313267	0.000574323	0.000678745	0.000313267	0.000365478	0.000104422	5.22111e-05	0.000522111	0.000313267	5.22111e-05	0.000313267	0.000156633	0.000992012	5.22111e-05	0.000156633	0.000104422	0.000522111	0.000208845	0.000208845
D_0__Bacteria;D_1__Planctomycetes;D_2__Planctomycetacia;D_3__Pirellulales;D_4__Pirellulaceae	0.0109643	0.00856263	0.00835378	0.00511669	0.00532554	0.00412468	0.0028194	0.00595207	0.00355036	0.0065786	0.00344594	0.00224508	0.00271498	0.00699629	0.00715293	0.00527333	0.0104422	0.0102856	0.00871926
D_0__Bacteria;D_1__Planctomycetes;D_2__Planctomycetacia;D_3__Planctomycetales;D_4__Rubinisphaeraceae	0.000156633	0	0	0.000104422	0.000313267	0.000104422	5.22111e-05	0.000156633	0.000156633	0.000208845	0.000104422	5.22111e-05	0	0.000104422	0.000313267	0	0.000156633	0	5.22111e-05
D_0__Bacteria;D_1__Planctomycetes;D_2__Planctomycetacia;D_3__Planctomycetales;D_4__Schlesneriaceae	5.22111e-05	5.22111e-05	0.000156633	0.000156633	0.000104422	0.000156633	0.000104422	0.000261056	5.22111e-05	0.000208845	0.000156633	0	0	5.22111e-05	0.000156633	5.22111e-05	0.000313267	5.22111e-05	0
D_0__Bacteria;D_1__Planctomycetes;D_2__Planctomycetacia;D_3__Planctomycetales;D_4__uncultured	0.00182739	0.00276719	0.00146191	0.000574323	0.000783167	0.000365478	0.000887589	0.00130528	0.00114865	0.000730956	0.000313267	0.000313267	0.000208845	0.00146191	0.00104422	0.000574323	0.0018796	0.00156633	0.000887589
D_0__Bacteria;D_1__Planctomycetes;D_2__Planctomycetacia;D_3__uncultured;D_4__uncultured bacterium	0.000156633	0.000261056	0.000156633	0.000261056	0.000156633	0.000104422	5.22111e-05	0.000104422	0.000156633	0.000365478	0.000365478	0.000365478	0.000313267	0	0.000208845	0.000156633	0.000208845	0.000626534	0.000574323
D_0__Bacteria;D_1__Planctomycetes;D_2__vadinHA49;D_3__metagenome;D_4__metagenome	5.22111e-05	0.000104422	5.22111e-05	5.22111e-05	5.22111e-05	0	0	0	0	5.22111e-05	5.22111e-05	0	0	0	5.22111e-05	0	5.22111e-05	0.000104422	0
D_0__Bacteria;D_1__Planctomycetes;D_2__vadinHA49;D_3__uncultured bacterium;D_4__uncultured bacterium	0.000522111	0.000156633	0.000887589	0.000156633	0.000208845	0	0.000730956	0.0004699	0.000365478	0.000835378	0.000261056	0.000313267	0.000365478	0	0.000104422	0.000261056	0.000887589	0.000261056	0.000261056
D_0__Bacteria;D_1__Planctomycetes;D_2__vadinHA49;Other;Other	0.000156633	0.000365478	0.000156633	0	0	0	0	0	0	0	0	0	5.22111e-05	0	0	0	0.000156633	0	0
D_0__Bacteria;D_1__Proteobacteria;D_2__Alphaproteobacteria;D_3__Acetobacterales;D_4__Acetobacteraceae	0.000417689	0.000261056	0.000104422	5.22111e-05	0.000104422	5.22111e-05	0.000156633	0.000104422	0.000208845	0.000156633	0.000156633	5.22111e-05	0.0004699	0.000208845	0	0.000261056	0.000313267	0.000261056	0.000417689
D_0__Bacteria;D_1__Proteobacteria;D_2__Alphaproteobacteria;D_3__Azospirillales;D_4__Inquilinaceae	0	0	0	0	0	0	0	0	0	0.000104422	0	5.22111e-05	5.22111e-05	0	0	0	5.22111e-05	0	0
D_0__Bacteria;D_1__Proteobacteria;D_2__Alphaproteobacteria;D_3__Azospirillales;D_4__uncultured	0.000261056	5.22111e-05	0.000208845	0.000104422	0.000261056	0.000104422	0.000156633	0.000156633	0.000208845	0.000261056	0.000313267	0.000104422	0.000156633	0.000522111	0.000365478	5.22111e-05	0.000156633	5.22111e-05	0.000156633
D_0__Bacteria;D_1__Proteobacteria;D_2__Alphaproteobacteria;D_3__Caulobacterales;D_4__Caulobacteraceae	0.000783167	0.000313267	0.000678745	0.00172297	0.000835378	0.000678745	0.000992012	0.00161855	0.00114865	0.00172297	0.00120086	0.0014097	0.000835378	0.000678745	0.000522111	0.0004699	0.00177518	0.00271498	0.00198402
D_0__Bacteria;D_1__Proteobacteria;D_2__Alphaproteobacteria;D_3__Caulobacterales;D_4__Hyphomonadaceae	0.00151412	0.00109643	0.000626534	0.000678745	0.00130528	0.000730956	0.00104422	0.000939801	0.00114865	0.00135749	0.000156633	0.000208845	0.000261056	0.00120086	0.00135749	0.000261056	0.00255835	0.0014097	0.00287161
D_0__Bacteria;D_1__Proteobacteria;D_2__Alphaproteobacteria;D_3__Caulobacterales;D_4__Parvularculaceae	0	0	0	0	0	0	0	0	0	0.000156633	0	0	0	0	0	0	0	0	0
D_0__Bacteria;D_1__Proteobacteria;D_2__Alphaproteobacteria;D_3__Dongiales;D_4__Dongiaceae	0.000574323	0.000522111	0.000365478	0.00245392	0.00109643	0.00104422	0.000887589	0.000835378	0.000417689	0.00464679	0.00496006	0.000992012	0.000574323	0.00548217	0.00297604	0.000783167	0.00459458	0.00960685	0.0037592
D_0__Bacteria;D_1__Proteobacteria;D_2__Alphaproteobacteria;D_3__Elsterales;D_4__Elsteraceae	0.000156633	0.000104422	0.000104422	5.22111e-05	5.22111e-05	0	0	0	5.22111e-05	0	5.22111e-05	0.000104422	0	0	0	0	5.22111e-05	5.22111e-05	0.000104422
D_0__Bacteria;D_1__Proteobacteria;D_2__Alphaproteobacteria;D_3__Elsterales;D_4__uncultured	0.000574323	0.000626534	0.000156633	0.000156633	0.000313267	0.000208845	0.000261056	0.000574323	0.000574323	0	0.000365478	0.000574323	0.00182739	0.0004699	0.000313267	0.000104422	0.000522111	0.000313267	0.0004699
D_0__Bacteria;D_1__Proteobacteria;D_2__Alphaproteobacteria;D_3__Holosporales;D_4__Holosporaceae	0	0	0	0	0	5.22111e-05	0	5.22111e-05	5.22111e-05	0	0.000104422	0	0.000104422	0.000104422	0	0	5.22111e-05	0	0
D_0__Bacteria;D_1__Proteobacteria;D_2__Alphaproteobacteria;D_3__Micavibrionales;D_4__Micavibrionaceae	0	5.22111e-05	5.22111e-05	0	0	0	0	0	5.22111e-05	0	0	0	0	0	0	5.22111e-05	5.22111e-05	0	0
D_0__Bacteria;D_1__Proteobacteria;D_2__Alphaproteobacteria;D_3__Micavibrionales;D_4__uncultured	0	0	0	0	0	0	0	0	0	0	0	0	0.000208845	0	0	0	0	0	0
D_0__Bacteria;D_1__Proteobacteria;D_2__Alphaproteobacteria;D_3__Micropepsales;D_4__Micropepsaceae	0.00318488	0.00548217	0.00276719	0.000730956	0.00109643	0.000365478	0.000835378	0.00130528	0.00208845	0.00167076	0.00177518	0.00130528	0.00976348	0.000992012	0.000939801	0.000835378	0.00271498	0.0018796	0.00323709
D_0__Bacteria;D_1__Proteobacteria;D_2__Alphaproteobacteria;D_3__Paracaedibacterales;D_4__Paracaedibacteraceae	0	5.22111e-05	0.000104422	0	0	0	5.22111e-05	0	5.22111e-05	0	0	0	0	0	0	0	0	0	0
D_0__Bacteria;D_1__Proteobacteria;D_2__Alphaproteobacteria;D_3__Reyranellales;D_4__Reyranellaceae	0.00130528	0.000678745	0.000626534	0.00151412	0.00135749	0.000730956	0.000522111	0.00104422	0.00109643	0.000992012	0.00120086	0.00167076	0.0051689	0.00151412	0.000939801	0.00104422	0.00214066	0.00302825	0.00177518
D_0__Bacteria;D_1__Proteobacteria;D_2__Alphaproteobacteria;D_3__Rhizobiales;D_4__A0839	0.00156633	0.00104422	0.000678745	0.000417689	0.000313267	0.000417689	0.0004699	0.000156633	0.000522111	0.000730956	0	5.22111e-05	0.000104422	0.000730956	0.000522111	0.000313267	0.00120086	0.0014097	0.00156633
D_0__Bacteria;D_1__Proteobacteria;D_2__Alphaproteobacteria;D_3__Rhizobiales;D_4__Beijerinckiaceae	0.000208845	0	0.000156633	0.000365478	0.00109643	0.000574323	5.22111e-05	0.000208845	0.000156633	0.000261056	0.000417689	0.000261056	0.000104422	0.000156633	0.000261056	0.000365478	0.000522111	0.000417689	0.000208845
D_0__Bacteria;D_1__Proteobacteria;D_2__Alphaproteobacteria;D_3__Rhizobiales;D_4__Devosiaceae	0.000313267	0.0004699	0.000104422	0.000208845	0.000365478	0.000104422	0.000156633	0.000417689	0.000365478	0.000417689	0.000208845	0.000104422	0.000313267	0.000365478	0.000574323	0.000104422	0.00120086	0.000522111	0.000313267
D_0__Bacteria;D_1__Proteobacteria;D_2__Alphaproteobacteria;D_3__Rhizobiales;D_4__Hyphomicrobiaceae	0.00167076	0.0014097	0.00130528	0.000678745	0.000783167	0.000522111	0.000365478	0.000313267	0.000522111	0.00114865	0.00114865	0.000313267	0.000417689	0.00224508	0.00250613	0.00104422	0.00323709	0.00219287	0.00156633
D_0__Bacteria;D_1__Proteobacteria;D_2__Alphaproteobacteria;D_3__Rhizobiales;D_4__KF-JG30-B3	0.0018796	0.00412468	0.00276719	0.00240171	0.000992012	0.000835378	0.00135749	0.00198402	0.000835378	0.00161855	0.000574323	5.22111e-05	0.000208845	0.00480343	0.00151412	0.00172297	0.0023495	0.00250613	0.00203623
D_0__Bacteria;D_1__Proteobacteria;D_2__Alphaproteobacteria;D_3__Rhizobiales;D_4__Labraceae	0.000104422	0.000104422	0.000104422	0.000156633	5.22111e-05	0	0	5.22111e-05	5.22111e-05	5.22111e-05	0	5.22111e-05	0	0.000104422	5.22111e-05	0.000208845	0.000208845	0.000208845	0.000104422
D_0__Bacteria;D_1__Proteobacteria;D_2__Alphaproteobacteria;D_3__Rhizobiales;D_4__Methyloligellaceae	0.000939801	0.000574323	0.0004699	0.000261056	0.000261056	0.000156633	0.000365478	0.000313267	0.000313267	0.000313267	0.000522111	0.000104422	0.000104422	0.000783167	0.000887589	0.000365478	0.00114865	0.000626534	0.000678745
D_0__Bacteria;D_1__Proteobacteria;D_2__Alphaproteobacteria;D_3__Rhizobiales;D_4__Rhizobiaceae	0.000522111	0.0004699	0.000313267	0.000992012	0.000417689	0.000208845	0.000208845	0.000365478	0.0004699	0.0004699	0.000835378	0.000574323	0.00167076	0.000365478	0.000261056	0.000313267	0.00167076	0.00125307	0.000939801
D_0__Bacteria;D_1__Proteobacteria;D_2__Alphaproteobacteria;D_3__Rhizobiales;D_4__Rhizobiales Incertae Sedis	0.00344594	0.00193181	0.00214066	0.000783167	0.00104422	0.00104422	0.000835378	0.000783167	0.0004699	0.00292382	0.00114865	0.00104422	0.00109643	0.0014097	0.0014097	0.000992012	0.00182739	0.00240171	0.0023495
D_0__Bacteria;D_1__Proteobacteria;D_2__Alphaproteobacteria;D_3__Rhizobiales;D_4__Rhodomicrobiaceae	5.22111e-05	0.000365478	0	0.000313267	0.000156633	0.000208845	0	0	0	0	0.000208845	5.22111e-05	0.000313267	5.22111e-05	5.22111e-05	0	0.000313267	5.22111e-05	0
D_0__Bacteria;D_1__Proteobacteria;D_2__Alphaproteobacteria;D_3__Rhizobiales;D_4__Xanthobacteraceae	0.0216154	0.0156111	0.0170208	0.0106511	0.0102334	0.00527333	0.00428131	0.00793609	0.00960685	0.00887589	0.0129484	0.00960685	0.0102856	0.0105989	0.00861484	0.00981569	0.0222419	0.0182217	0.0156633
D_0__Bacteria;D_1__Proteobacteria;D_2__Alphaproteobacteria;D_3__Rhizobiales;D_4__uncultured	0.000626534	0.000104422	0.000365478	0.000522111	0.000156633	0.000417689	0.000208845	5.22111e-05	0	0.000887589	0.000783167	0.000208845	5.22111e-05	0.0004699	0.0004699	0.000313267	0.000626534	0.000678745	0.000417689
D_0__Bacteria;D_1__Proteobacteria;D_2__Alphaproteobacteria;D_3__Rhodobacterales;D_4__Rhodobacteraceae	0	0	0	0	0	0	0	0	0	0	0	0	0	0	5.22111e-05	5.22111e-05	0	0	0
D_0__Bacteria;D_1__Proteobacteria;D_2__Alphaproteobacteria;D_3__Rhodospirillales;D_4__AEGEAN-169 marine group	0	0	0	0	0	0	0	5.22111e-05	5.22111e-05	0	0	0	0	0	0	0	0	0	0
D_0__Bacteria;D_1__Proteobacteria;D_2__Alphaproteobacteria;D_3__Rhodospirillales;D_4__Rhodospirillaceae	0.000574323	0.000783167	0.000365478	5.22111e-05	0.000208845	0	0.000208845	0.000522111	0.000417689	5.22111e-05	5.22111e-05	5.22111e-05	0.000208845	0	0.000104422	0.000208845	0.000156633	0.000156633	0.000208845
D_0__Bacteria;D_1__Proteobacteria;D_2__Alphaproteobacteria;D_3__Rhodospirillales;D_4__uncultured	0.000417689	0.000104422	0.000156633	5.22111e-05	5.22111e-05	0	5.22111e-05	0.000104422	0.000104422	0	5.22111e-05	5.22111e-05	5.22111e-05	5.22111e-05	5.22111e-05	0	5.22111e-05	0.000156633	0.000208845
D_0__Bacteria;D_1__Proteobacteria;D_2__Alphaproteobacteria;D_3__Rickettsiales;D_4__Midichloriaceae	0.000156633	0	0	0	0	0	0	0	0	0	0	0	5.22111e-05	0	0	0	0	5.22111e-05	0
D_0__Bacteria;D_1__Proteobacteria;D_2__Alphaproteobacteria;D_3__Rickettsiales;D_4__Mitochondria	0.000156633	5.22111e-05	5.22111e-05	5.22111e-05	5.22111e-05	0.000104422	0.000313267	0.000208845	0.000417689	0	0	0.000156633	0.000156633	0.000104422	0.000156633	5.22111e-05	0.0004699	0.000104422	0.000104422
D_0__Bacteria;D_1__Proteobacteria;D_2__Alphaproteobacteria;D_3__Rickettsiales;D_4__Rickettsiaceae	0	0	5.22111e-05	0	5.22111e-05	0	5.22111e-05	5.22111e-05	5.22111e-05	0	0	5.22111e-05	0.000104422	0	5.22111e-05	0	0.000208845	0.000156633	5.22111e-05
D_0__Bacteria;D_1__Proteobacteria;D_2__Alphaproteobacteria;D_3__Rickettsiales;D_4__SM2D12	0	5.22111e-05	0.000104422	0	0	5.22111e-05	0	0	0	0.000104422	0	0	0.000104422	0	0	0	0	0	0
D_0__Bacteria;D_1__Proteobacteria;D_2__Alphaproteobacteria;D_3__Sphingomonadales;D_4__Sphingomonadaceae	0.0117475	0.01039	0.010129	0.0155589	0.0134705	0.00903253	0.00924137	0.0314833	0.0349293	0.0164465	0.0142014	0.0208845	0.0119564	0.0104422	0.0132094	0.0137837	0.0176474	0.0379053	0.0293427
D_0__Bacteria;D_1__Proteobacteria;D_2__Alphaproteobacteria;D_3__Tistrellales;D_4__Geminicoccaceae	0	5.22111e-05	0	5.22111e-05	5.22111e-05	5.22111e-05	0	5.22111e-05	5.22111e-05	0	5.22111e-05	0	0	5.22111e-05	5.22111e-05	5.22111e-05	0.000156633	0.000208845	0.000104422
D_0__Bacteria;D_1__Proteobacteria;D_2__Alphaproteobacteria;D_3__uncultured;D_4__metagenome	0	0	0.000156633	0	0	0	0	0	0	5.22111e-05	0	0	0	0	0	0	0	5.22111e-05	5.22111e-05
D_0__Bacteria;D_1__Proteobacteria;D_2__Alphaproteobacteria;D_3__uncultured;D_4__uncultured alpha proteobacterium	0	0	0	0	0	0	0.000156633	0	0	0	0	0	0	0	0	0	0	0	0
D_0__Bacteria;D_1__Proteobacteria;D_2__Alphaproteobacteria;D_3__uncultured;D_4__uncultured bacterium	0.000365478	0.00167076	0.00130528	0.000522111	0.0004699	0.0004699	0.00114865	0.000678745	0.00125307	0.00172297	0.000730956	0.000365478	0.000522111	0.000887589	0.000626534	0.000261056	0.0018796	0.00182739	0.00130528
D_0__Bacteria;D_1__Proteobacteria;D_2__Alphaproteobacteria;D_3__uncultured;Other	0.000156633	0.000365478	0.000417689	0.000365478	0.000522111	0.000104422	0	0.000104422	0.000156633	0.000156633	0.000365478	0.000156633	0.000261056	0.000261056	0.000104422	0.000156633	0.000156633	0.000365478	0.000156633
D_0__Bacteria;D_1__Proteobacteria;D_2__Alphaproteobacteria;Other;Other	0.000365478	0.0004699	0.000574323	0.000104422	5.22111e-05	0.000104422	0	0	0	0.000261056	0	0.000104422	0	0	0	5.22111e-05	0.000313267	0.000626534	0.000574323
D_0__Bacteria;D_1__Proteobacteria;D_2__Deltaproteobacteria;D_3__Bdellovibrionales;D_4__Bacteriovoracaceae	0	0	5.22111e-05	0	0	0	0	0.000156633	0.000104422	0	0	0	0	0	0	0	5.22111e-05	5.22111e-05	0
D_0__Bacteria;D_1__Proteobacteria;D_2__Deltaproteobacteria;D_3__Bdellovibrionales;D_4__Bdellovibrionaceae	0.000522111	0.000365478	0.000678745	0.000626534	0.000365478	0.000313267	0.000522111	0.000835378	0.000156633	0.000939801	0.000208845	0.000208845	0.000208845	0.00109643	0.000417689	0.000522111	0.00120086	0.000783167	0.00135749
D_0__Bacteria;D_1__Proteobacteria;D_2__Deltaproteobacteria;D_3__Deltaproteobacteria Incertae Sedis;D_4__Syntrophorhabdaceae	5.22111e-05	5.22111e-05	5.22111e-05	0.000156633	5.22111e-05	0	5.22111e-05	0	0.000104422	5.22111e-05	0.000104422	5.22111e-05	0	0.000104422	0.000208845	0	5.22111e-05	5.22111e-05	0
D_0__Bacteria;D_1__Proteobacteria;D_2__Deltaproteobacteria;D_3__Desulfarculales;D_4__Desulfarculaceae	0.00360257	0.00386362	0.00313267	0.00182739	0.00146191	0.00120086	0.000678745	0.0014097	0.000939801	0.0037592	0.00120086	0.00125307	0.000365478	0.00297604	0.0018796	0.00177518	0.00428131	0.00365478	0.00266277
D_0__Bacteria;D_1__Proteobacteria;D_2__Deltaproteobacteria;D_3__Desulfobacterales;D_4__Desulfobacteraceae	0	0	0	0	0	0	0	0	0	0	0	0	0.000104422	0	0	0	0	0	0
D_0__Bacteria;D_1__Proteobacteria;D_2__Deltaproteobacteria;D_3__Desulfobacterales;D_4__Desulfobulbaceae	0.000156633	5.22111e-05	0.000208845	5.22111e-05	5.22111e-05	5.22111e-05	0	5.22111e-05	5.22111e-05	0	5.22111e-05	5.22111e-05	0.000156633	0.000208845	5.22111e-05	5.22111e-05	0.000156633	0	5.22111e-05
D_0__Bacteria;D_1__Proteobacteria;D_2__Deltaproteobacteria;D_3__Desulfovibrionales;D_4__Desulfomicrobiaceae	0	0	5.22111e-05	0	0	5.22111e-05	5.22111e-05	0	0	0	5.22111e-05	0.000156633	0	5.22111e-05	0	5.22111e-05	0.000104422	5.22111e-05	5.22111e-05
D_0__Bacteria;D_1__Proteobacteria;D_2__Deltaproteobacteria;D_3__Desulfovibrionales;D_4__Desulfovibrionaceae	0	5.22111e-05	0	5.22111e-05	0	0	0	0	5.22111e-05	5.22111e-05	0	0.000104422	5.22111e-05	5.22111e-05	0	5.22111e-05	0	5.22111e-05	0
D_0__Bacteria;D_1__Proteobacteria;D_2__Deltaproteobacteria;D_3__Desulfuromonadales;D_4__Desulfuromonadaceae	0	0	0	0	0	0	0	0	0	0	0	0	0	0.000313267	0	0	5.22111e-05	0	0
D_0__Bacteria;D_1__Proteobacteria;D_2__Deltaproteobacteria;D_3__Desulfuromonadales;D_4__Geobacteraceae	0.00214066	0.0056388	0.00135749	0.000313267	0.000261056	0.000522111	0.000730956	0.000574323	0.000156633	0.000730956	0.0004699	0.000365478	0.000208845	0.0023495	0.0004699	0.00109643	0.000574323	0.000678745	0.000835378
D_0__Bacteria;D_1__Proteobacteria;D_2__Deltaproteobacteria;D_3__MBNT15;D_4__uncultured bacterium	5.22111e-05	0	5.22111e-05	5.22111e-05	0	0	0	5.22111e-05	0	0	0	0	0	0	0	5.22111e-05	0	0	0
D_0__Bacteria;D_1__Proteobacteria;D_2__Deltaproteobacteria;D_3__MBNT15;Other	5.22111e-05	5.22111e-05	0	5.22111e-05	5.22111e-05	0	0	0.000208845	5.22111e-05	0.000313267	0	0	0	0.0004699	0.0004699	5.22111e-05	0.000417689	0.000522111	0.000522111
D_0__Bacteria;D_1__Proteobacteria;D_2__Deltaproteobacteria;D_3__Myxococcales;D_4__27F-1492R	0.000574323	0.0004699	0.000365478	0	0	0	0	0	0.000156633	0	0	0	0	5.22111e-05	0	0	0	5.22111e-05	0
D_0__Bacteria;D_1__Proteobacteria;D_2__Deltaproteobacteria;D_3__Myxococcales;D_4__Archangiaceae	0.00730956	0.0084582	0.00783167	0.000208845	0.000104422	5.22111e-05	0.000261056	0.000365478	0.000939801	0.000417689	0.000261056	0	0.000261056	0.000417689	0.000522111	0.000313267	0.000887589	0.00109643	0.00302825
D_0__Bacteria;D_1__Proteobacteria;D_2__Deltaproteobacteria;D_3__Myxococcales;D_4__BIrii41	0.00203623	0.00172297	0.00167076	0.00193181	0.00130528	0.00109643	0.00151412	0.00146191	0.00135749	0.00302825	0.00151412	0.000835378	0.000887589	0.00193181	0.00203623	0.00135749	0.0032893	0.00177518	0.00266277
D_0__Bacteria;D_1__Proteobacteria;D_2__Deltaproteobacteria;D_3__Myxococcales;D_4__Blfdi19	0.0004699	0.0004699	0.000313267	0.000261056	0.000208845	0.000104422	0.000261056	0.000313267	0.000208845	5.22111e-05	0.000208845	0	0.000261056	5.22111e-05	5.22111e-05	5.22111e-05	0.000156633	0.000261056	0.000365478
D_0__Bacteria;D_1__Proteobacteria;D_2__Deltaproteobacteria;D_3__Myxococcales;D_4__Eel-36e1D6	0	0	0	5.22111e-05	0.000208845	0	0	0	0	0	5.22111e-05	0	0	0.000313267	0	0	0.000104422	0	0
D_0__Bacteria;D_1__Proteobacteria;D_2__Deltaproteobacteria;D_3__Myxococcales;D_4__FFCH16767	0	0	0	0	0.000156633	0	0	0	0	0	0	0	0	0	0	0	0	0	0
D_0__Bacteria;D_1__Proteobacteria;D_2__Deltaproteobacteria;D_3__Myxococcales;D_4__Haliangiaceae	0.00892811	0.0110166	0.00882368	0.00835378	0.00485564	0.0051689	0.00809273	0.00992012	0.00777946	0.0104422	0.00710072	0.00647418	0.00542996	0.0102856	0.00642197	0.0051689	0.0105989	0.00924137	0.0105989
D_0__Bacteria;D_1__Proteobacteria;D_2__Deltaproteobacteria;D_3__Myxococcales;D_4__KD3-10	5.22111e-05	5.22111e-05	0.000156633	0	0	5.22111e-05	0	0	0	5.22111e-05	0	0	0	0.000156633	0	0	5.22111e-05	5.22111e-05	0
D_0__Bacteria;D_1__Proteobacteria;D_2__Deltaproteobacteria;D_3__Myxococcales;D_4__Myxococcaceae	0	0	5.22111e-05	0.000313267	5.22111e-05	5.22111e-05	5.22111e-05	5.22111e-05	0	0	0.00182739	0.00344594	0.000156633	0	5.22111e-05	5.22111e-05	0	0	0
D_0__Bacteria;D_1__Proteobacteria;D_2__Deltaproteobacteria;D_3__Myxococcales;D_4__Nannocystaceae	0.000104422	0	0.000104422	0.000261056	0.000104422	5.22111e-05	5.22111e-05	5.22111e-05	0.000104422	5.22111e-05	0	5.22111e-05	0	0.000365478	0.000365478	0	0.000104422	0.000261056	0.000156633
D_0__Bacteria;D_1__Proteobacteria;D_2__Deltaproteobacteria;D_3__Myxococcales;D_4__P3OB-42	0.000365478	0.0004699	0.000678745	0.000208845	5.22111e-05	0.000156633	0.000261056	0.0004699	0.000313267	0.000208845	0.000835378	0.000417689	0.000104422	0.000365478	0.000104422	5.22111e-05	0.000313267	0.000208845	0.000208845
D_0__Bacteria;D_1__Proteobacteria;D_2__Deltaproteobacteria;D_3__Myxococcales;D_4__Phaselicystidaceae	0.00167076	0.0014097	0.00146191	0.0004699	0.000626534	0.000261056	0.000992012	0.00109643	0.000783167	0.00120086	0.000574323	0.000522111	0.0004699	0.000574323	0.000522111	0.000887589	0.00198402	0.00109643	0.00109643
D_0__Bacteria;D_1__Proteobacteria;D_2__Deltaproteobacteria;D_3__Myxococcales;D_4__Polyangiaceae	0.0014097	0.00219287	0.00125307	0.00182739	0.00109643	0.000678745	0.00261056	0.00250613	0.00193181	0.00214066	0.00125307	0.00167076	0.00146191	0.00208845	0.000992012	0.000730956	0.00349815	0.00177518	0.00214066
D_0__Bacteria;D_1__Proteobacteria;D_2__Deltaproteobacteria;D_3__Myxococcales;D_4__Sandaracinaceae	0.00130528	0.00114865	0.000939801	0.00104422	0.000522111	0.000156633	0.00276719	0.00135749	0.000574323	0.00135749	0.000678745	0.000261056	0.0004699	0.00109643	0.0014097	0.000417689	0.00193181	0.000626534	0.00167076
D_0__Bacteria;D_1__Proteobacteria;D_2__Deltaproteobacteria;D_3__Myxococcales;D_4__VHS-B3-70	5.22111e-05	0	0	0	0	0	0	0	0	5.22111e-05	0	5.22111e-05	0.000313267	5.22111e-05	0	0	5.22111e-05	0	0
D_0__Bacteria;D_1__Proteobacteria;D_2__Deltaproteobacteria;D_3__Myxococcales;D_4__Vulgatibacteraceae	5.22111e-05	0	5.22111e-05	0	5.22111e-05	0	0.000104422	0.000104422	5.22111e-05	5.22111e-05	0	0	0	5.22111e-05	0.000104422	0	0	5.22111e-05	0
D_0__Bacteria;D_1__Proteobacteria;D_2__Deltaproteobacteria;D_3__Myxococcales;D_4__bacteriap25	0.00417689	0.00302825	0.00339372	0.00558659	0.0056388	0.0037592	0.00287161	0.00454237	0.00616091	0.00595207	0.00683966	0.00208845	0.00167076	0.0169686	0.00866705	0.00689187	0.00720514	0.0113298	0.00370699
D_0__Bacteria;D_1__Proteobacteria;D_2__Deltaproteobacteria;D_3__Myxococcales;D_4__mle1-27	0.000417689	0.0004699	0.000313267	5.22111e-05	0.000156633	0.000208845	0.000208845	0.000626534	0.0004699	0.0004699	0.000417689	0.000313267	0.000992012	0.000261056	0.000365478	0.000156633	0.000417689	0.000626534	0.0004699
D_0__Bacteria;D_1__Proteobacteria;D_2__Deltaproteobacteria;D_3__Myxococcales;D_4__uncultured	0.000522111	0.00120086	0.000678745	0.000208845	0.000261056	0.000156633	0.000261056	0.000156633	0.000313267	0.000261056	0.000522111	0.000365478	0.000261056	0.000261056	0.000156633	0.000365478	0.000104422	0.000208845	0.000365478
D_0__Bacteria;D_1__Proteobacteria;D_2__Deltaproteobacteria;D_3__Myxococcales;Other	0.000835378	0.000678745	0.000992012	0.000574323	0.000939801	0.000208845	0.000261056	0.000887589	0.000678745	0.0004699	0.000939801	0.000313267	0.000417689	0.000678745	0.000574323	0.000261056	0.000574323	0.000887589	0.000783167
D_0__Bacteria;D_1__Proteobacteria;D_2__Deltaproteobacteria;D_3__NB1-j;D_4__uncultured bacterium	0.0004699	0.00172297	0.000783167	0.00109643	0.000626534	0.00135749	0.000522111	0.000417689	0.000365478	0.00898032	0.00120086	0.000522111	0.000574323	0.00605649	0.00156633	0.000939801	0.00428131	0.00736177	0.00276719
D_0__Bacteria;D_1__Proteobacteria;D_2__Deltaproteobacteria;D_3__NB1-j;Other	0	0	5.22111e-05	5.22111e-05	0	0	5.22111e-05	0	5.22111e-05	0.000261056	5.22111e-05	0	0	0.000783167	0.000208845	5.22111e-05	0.000365478	0.000261056	0
D_0__Bacteria;D_1__Proteobacteria;D_2__Deltaproteobacteria;D_3__Oligoflexales;D_4__0319-6G20	0.000574323	0.000313267	0.00104422	0.000208845	0.000417689	0.000208845	0.000208845	0.000156633	0	0.000417689	0.000156633	0.000208845	0.000208845	0.000522111	0.000261056	0.000208845	0.000939801	0.000574323	0.000626534
D_0__Bacteria;D_1__Proteobacteria;D_2__Deltaproteobacteria;D_3__Oligoflexales;D_4__Oligoflexaceae	5.22111e-05	0.0004699	0	0	5.22111e-05	0.0004699	0	5.22111e-05	0	5.22111e-05	0	0.000104422	0	0	0.000156633	0	5.22111e-05	5.22111e-05	0.000156633
D_0__Bacteria;D_1__Proteobacteria;D_2__Deltaproteobacteria;D_3__PB19;D_4__uncultured bacterium	0	0	0	0	0	0	0	0	0	0	0.000104422	0	0	0	0	0	0	0	0
D_0__Bacteria;D_1__Proteobacteria;D_2__Deltaproteobacteria;D_3__RCP2-54;D_4__uncultured bacterium	0.000730956	0.00214066	0.00219287	0.000156633	0.0004699	0.000156633	5.22111e-05	0.000156633	0.000261056	0.000417689	0.000626534	0.000313267	0.00135749	0.000104422	0.000156633	5.22111e-05	0.000365478	0.000365478	0.000313267
D_0__Bacteria;D_1__Proteobacteria;D_2__Deltaproteobacteria;D_3__RCP2-54;D_4__uncultured delta proteobacterium	0	5.22111e-05	0	0	0	0	0	0	5.22111e-05	0	0	0	0.000156633	5.22111e-05	0	0	0	0	0
D_0__Bacteria;D_1__Proteobacteria;D_2__Deltaproteobacteria;D_3__RCP2-54;Other	0.000104422	0	0	0.000104422	0.000104422	0.000156633	0.000261056	5.22111e-05	0.000208845	0.000104422	0.000104422	5.22111e-05	0	0	0.000156633	0.000104422	5.22111e-05	0.000104422	0.000156633
D_0__Bacteria;D_1__Proteobacteria;D_2__Deltaproteobacteria;D_3__SAR324 clade(Marine group B);D_4__metagenome	0	0	0	0	0	0	0	0	0	0	0	0	0	5.22111e-05	0	0	5.22111e-05	0.000104422	0
D_0__Bacteria;D_1__Proteobacteria;D_2__Deltaproteobacteria;D_3__SAR324 clade(Marine group B);D_4__uncultured bacterium	5.22111e-05	0	0	0	0	0	0.000104422	5.22111e-05	5.22111e-05	0.000104422	0	0.000104422	0	0	0	5.22111e-05	5.22111e-05	5.22111e-05	0
D_0__Bacteria;D_1__Proteobacteria;D_2__Deltaproteobacteria;D_3__SAR324 clade(Marine group B);D_4__uncultured delta proteobacterium	0	0	0	0	0	5.22111e-05	0	0	0	0	0	0	0	0	0	0	0	0	0
D_0__Bacteria;D_1__Proteobacteria;D_2__Deltaproteobacteria;D_3__SAR324 clade(Marine group B);Other	0	0	5.22111e-05	0	0	0	0	0	0	0	5.22111e-05	5.22111e-05	0	0	0	0	0	0	0
D_0__Bacteria;D_1__Proteobacteria;D_2__Deltaproteobacteria;D_3__Syntrophobacterales;D_4__Syntrophaceae	0.000365478	0.000417689	0.000835378	0.000887589	0.000313267	0.0004699	0.000626534	0.000104422	0.000313267	0.000678745	0.000835378	0.000678745	0.0004699	0.00109643	0.000208845	0.000313267	0.000835378	0.000522111	0.000783167
D_0__Bacteria;D_1__Proteobacteria;D_2__Deltaproteobacteria;D_3__Syntrophobacterales;D_4__Syntrophobacteraceae	0.000208845	5.22111e-05	5.22111e-05	0.000104422	5.22111e-05	0.000156633	5.22111e-05	0	5.22111e-05	0.000208845	0	5.22111e-05	0	0.000156633	5.22111e-05	5.22111e-05	0	0	5.22111e-05
D_0__Bacteria;D_1__Proteobacteria;D_2__Deltaproteobacteria;Other;Other	0.000626534	0.000208845	0.000626534	0.000156633	0.000104422	0.000156633	0	0.000208845	5.22111e-05	0.000313267	0.000261056	0.000261056	0	0.000156633	0.000208845	0.000208845	0.00109643	0.000522111	0.00104422
D_0__Bacteria;D_1__Proteobacteria;D_2__Gammaproteobacteria;D_3__Acidiferrobacterales;D_4__Acidiferrobacteraceae	0.000156633	0.000156633	0.000104422	0	0	0	0	0	0	0.000104422	0	0	0	0	5.22111e-05	0	5.22111e-05	0.000156633	0.000365478
D_0__Bacteria;D_1__Proteobacteria;D_2__Gammaproteobacteria;D_3__Aeromonadales;D_4__Aeromonadaceae	5.22111e-05	0.000104422	0	0.000261056	0.000104422	0.000156633	0.00976348	0.000887589	0	0.000104422	5.22111e-05	0.000104422	0.000522111	0	0.000156633	5.22111e-05	5.22111e-05	0.000261056	0
D_0__Bacteria;D_1__Proteobacteria;D_2__Gammaproteobacteria;D_3__Betaproteobacteriales;D_4__A21b	0.00496006	0.00485564	0.0056388	0.00109643	0.00104422	0.000887589	0.000992012	0.00146191	0.000835378	0.00276719	0.000522111	0.000783167	0.0004699	0.00266277	0.00125307	0.00172297	0.00323709	0.00428131	0.00428131
D_0__Bacteria;D_1__Proteobacteria;D_2__Gammaproteobacteria;D_3__Betaproteobacteriales;D_4__B1-7BS	0.000208845	0.0004699	0.000261056	5.22111e-05	0	0	0.000208845	0	0.000261056	0	0	0	5.22111e-05	0.000313267	0.000417689	0.000208845	0.000365478	0.000522111	0.000156633
D_0__Bacteria;D_1__Proteobacteria;D_2__Gammaproteobacteria;D_3__Betaproteobacteriales;D_4__Burkholderiaceae	0.0157678	0.01582	0.0107033	0.00997233	0.0118519	0.014097	0.0426043	0.0289772	0.017804	0.0189004	0.0149324	0.0116431	0.0109121	0.013105	0.00950243	0.00892811	0.0250091	0.0177518	0.0190049
D_0__Bacteria;D_1__Proteobacteria;D_2__Gammaproteobacteria;D_3__Betaproteobacteriales;D_4__Chitinibacteraceae	0	5.22111e-05	0	0	0	0	5.22111e-05	0.000261056	0	0	0	0	0	0.000365478	0.000104422	0	0	0	0
D_0__Bacteria;D_1__Proteobacteria;D_2__Gammaproteobacteria;D_3__Betaproteobacteriales;D_4__Chitinimonadaceae	5.22111e-05	0	0	0	0	0	0	0	0	5.22111e-05	0	0	0	0	0	0	0.000104422	0.000365478	0
D_0__Bacteria;D_1__Proteobacteria;D_2__Gammaproteobacteria;D_3__Betaproteobacteriales;D_4__Chromobacteriaceae	0	0	0	0	0	0	0.000522111	0.000939801	0	0	0	0	0	0	0	0	0	0	0
D_0__Bacteria;D_1__Proteobacteria;D_2__Gammaproteobacteria;D_3__Betaproteobacteriales;D_4__Hydrogenophilaceae	0	0	0	0	0	0	0.000104422	0.000104422	0	0	0	0	0	0	0	0	0	0	0
D_0__Bacteria;D_1__Proteobacteria;D_2__Gammaproteobacteria;D_3__Betaproteobacteriales;D_4__Methylophilaceae	0	0	0	0	0	0	0.000678745	0.000313267	0.000522111	0	0	0	5.22111e-05	5.22111e-05	0.000208845	0.000156633	0	0	5.22111e-05
D_0__Bacteria;D_1__Proteobacteria;D_2__Gammaproteobacteria;D_3__Betaproteobacteriales;D_4__Neisseriaceae	0	0	5.22111e-05	0	0	0	0	0	5.22111e-05	0	0	0	0	0	5.22111e-05	0	0	0	5.22111e-05
D_0__Bacteria;D_1__Proteobacteria;D_2__Gammaproteobacteria;D_3__Betaproteobacteriales;D_4__Nitrosomonadaceae	0.0502271	0.0511147	0.0563358	0.0141492	0.0195792	0.0143059	0.0160288	0.0163943	0.0292382	0.0193703	0.00725735	0.0151934	0.0190049	0.020519	0.0218765	0.0185872	0.0208845	0.0254268	0.0313789
D_0__Bacteria;D_1__Proteobacteria;D_2__Gammaproteobacteria;D_3__Betaproteobacteriales;D_4__Rhodocyclaceae	0.000730956	0.00240171	0.000783167	0.000939801	0.000104422	0.000365478	0.138464	0.0032893	5.22111e-05	0.00506448	0.000261056	0.0004699	0.000835378	0.00292382	0.0004699	0.000887589	0.00125307	0.000208845	0.00146191
D_0__Bacteria;D_1__Proteobacteria;D_2__Gammaproteobacteria;D_3__Betaproteobacteriales;D_4__SC-I-84	0.00840599	0.0065786	0.00720514	0.00381141	0.00381141	0.00276719	0.00297604	0.00616091	0.00856263	0.00835378	0.00276719	0.00595207	0.00908474	0.0103378	0.00840599	0.00882368	0.0112254	0.0142014	0.0127395
D_0__Bacteria;D_1__Proteobacteria;D_2__Gammaproteobacteria;D_3__Betaproteobacteriales;D_4__T34	0	0	0	0	0	0	0	0	0	0	0	0	0	0	0	0	0	0.000156633	0
D_0__Bacteria;D_1__Proteobacteria;D_2__Gammaproteobacteria;D_3__Betaproteobacteriales;D_4__TRA3-20	0.00214066	0.000939801	0.00104422	0.00250613	0.00208845	0.00214066	0.00214066	0.00360257	0.00167076	0.000939801	0.000678745	0.0018796	0.000365478	0.0065786	0.00459458	0.00449016	0.000783167	0.00109643	0.000992012
D_0__Bacteria;D_1__Proteobacteria;D_2__Gammaproteobacteria;D_3__Betaproteobacteriales;Other	0.000208845	0.000208845	0.000626534	0.000104422	0	0.000104422	0	0	0	0.000313267	0.000104422	5.22111e-05	0	0.000261056	0.000261056	0.000156633	0.000208845	0.000365478	0.000313267
D_0__Bacteria;D_1__Proteobacteria;D_2__Gammaproteobacteria;D_3__CCD24;D_4__uncultured bacterium	0.000939801	0.000835378	0.000730956	0.0004699	0.000365478	0.000104422	0.000417689	0.000365478	0.000626534	0.000574323	0.000208845	0	0	0.00135749	0.000887589	0.000417689	0.000730956	0.000313267	0.000574323
D_0__Bacteria;D_1__Proteobacteria;D_2__Gammaproteobacteria;D_3__Cellvibrionales;D_4__Halieaceae	0	0	0	0	5.22111e-05	0	0.00511669	0.000365478	5.22111e-05	0	0	0	0	0.000313267	0.000156633	0	0	0	0
D_0__Bacteria;D_1__Proteobacteria;D_2__Gammaproteobacteria;D_3__Cellvibrionales;D_4__Porticoccaceae	0	0	0	0	0	0	0.00193181	0	0	0.000104422	0	0	0	0.000104422	5.22111e-05	0	0	0	0
D_0__Bacteria;D_1__Proteobacteria;D_2__Gammaproteobacteria;D_3__Cellvibrionales;D_4__Spongiibacteraceae	0.000156633	0	0	0	0	5.22111e-05	0.000208845	0.000156633	0.000156633	0.00109643	0	0	0	0.000208845	0.000156633	0	0.000887589	0.00109643	0.0004699
D_0__Bacteria;D_1__Proteobacteria;D_2__Gammaproteobacteria;D_3__Cellvibrionales;Other	0	0	0	0	0	0	0	0	0	0.000104422	0	0	0	0	0	0	0	0	0
D_0__Bacteria;D_1__Proteobacteria;D_2__Gammaproteobacteria;D_3__Competibacterales;D_4__Competibacteraceae	0	0	0	0	0	0	0	0	5.22111e-05	0	0	0	5.22111e-05	0	0	0	0	0	0
D_0__Bacteria;D_1__Proteobacteria;D_2__Gammaproteobacteria;D_3__Coxiellales;D_4__Coxiellaceae	0.000104422	0.000104422	5.22111e-05	0	0	0	0.000313267	0.000104422	0.000104422	5.22111e-05	5.22111e-05	0.000104422	0	0	5.22111e-05	5.22111e-05	5.22111e-05	5.22111e-05	0.000156633
D_0__Bacteria;D_1__Proteobacteria;D_2__Gammaproteobacteria;D_3__Diplorickettsiales;D_4__Diplorickettsiaceae	0.000626534	0.000678745	0.000626534	0.000678745	0.00146191	0.000730956	0.000992012	0.00109643	0.00224508	0.0004699	0.000208845	0.000835378	0.0037592	0.000417689	0.000522111	0.000261056	0.000417689	0.000887589	0.000261056
D_0__Bacteria;D_1__Proteobacteria;D_2__Gammaproteobacteria;D_3__Enterobacteriales;D_4__Enterobacteriaceae	0.0112254	0.0125307	0.0136793	0.0157678	0.0136271	0.027202	0.0202057	0.0174907	0.0322143	0.0195792	0.0468334	0.0282462	0.0766982	0.0172297	0.0161855	0.00882368	0.0106511	0.023495	0.0124263
D_0__Bacteria;D_1__Proteobacteria;D_2__Gammaproteobacteria;D_3__Gammaproteobacteria Incertae Sedis;D_4__Unknown Family	0.00276719	0.00271498	0.0023495	0.00151412	0.00203623	0.0018796	0.00182739	0.0028194	0.00355036	0.00240171	0.00167076	0.000992012	0.00245392	0.0018796	0.00412468	0.00161855	0.00349815	0.00214066	0.00276719
D_0__Bacteria;D_1__Proteobacteria;D_2__Gammaproteobacteria;D_3__Halothiobacillales;D_4__Halothiobacillaceae	5.22111e-05	0	0	5.22111e-05	0	0	5.22111e-05	0	0	5.22111e-05	0	0	0	0	0	0	0	0	0
D_0__Bacteria;D_1__Proteobacteria;D_2__Gammaproteobacteria;D_3__JG36-GS-52;D_4__uncultured bacterium	5.22111e-05	0.000156633	0	0	0	0	0	5.22111e-05	0	0.000156633	0	0	0	0.000313267	5.22111e-05	0	0	0.000156633	0.000104422
D_0__Bacteria;D_1__Proteobacteria;D_2__Gammaproteobacteria;D_3__JG36-TzT-191;D_4__uncultured bacterium	0.000208845	0.000365478	0.000104422	0	0	0	0	0	5.22111e-05	0	0	0	5.22111e-05	0	0	0	0	5.22111e-05	0.000104422
D_0__Bacteria;D_1__Proteobacteria;D_2__Gammaproteobacteria;D_3__KF-JG30-C25;D_4__uncultured bacterium	0	0	0	0	0	0	5.22111e-05	5.22111e-05	0	0	0	0	0	0.000104422	0.000104422	0	0	0	0
D_0__Bacteria;D_1__Proteobacteria;D_2__Gammaproteobacteria;D_3__KF-JG30-C25;D_4__uncultured gamma proteobacterium	0	0	0.000104422	0	0	0	0	0	0	0	0	0	0	0	0	0	0	0	0
D_0__Bacteria;D_1__Proteobacteria;D_2__Gammaproteobacteria;D_3__KI89A clade;D_4__uncultured bacterium	0.000208845	0.000208845	0.000104422	0.000365478	5.22111e-05	0.000208845	0.0004699	0.000365478	0.000208845	0.000365478	5.22111e-05	0	5.22111e-05	0.000574323	0.000261056	0.000261056	0.0014097	0.00109643	0.000835378
D_0__Bacteria;D_1__Proteobacteria;D_2__Gammaproteobacteria;D_3__Legionellales;D_4__Legionellaceae	0	0	0	5.22111e-05	5.22111e-05	0	0	5.22111e-05	0	0	5.22111e-05	0	0	5.22111e-05	0	0	0	5.22111e-05	0
D_0__Bacteria;D_1__Proteobacteria;D_2__Gammaproteobacteria;D_3__Nitrosococcales;D_4__Nitrosococcaceae	0	5.22111e-05	0.000208845	0	0	0.000104422	5.22111e-05	0.000104422	0.000156633	0.000104422	0	0.000156633	0.000104422	0	0	0	0	0.000104422	5.22111e-05
D_0__Bacteria;D_1__Proteobacteria;D_2__Gammaproteobacteria;D_3__Oceanospirillales;D_4__Halomonadaceae	0	0	0	0	0	0	0.00261056	0.000939801	5.22111e-05	0	0	0	0	0	5.22111e-05	0	0	0	0
D_0__Bacteria;D_1__Proteobacteria;D_2__Gammaproteobacteria;D_3__Oceanospirillales;D_4__Pseudohongiellaceae	0	0	0	0	0	0	0	0	0	0	0	0	0	0.000104422	0	0	0	0	0
D_0__Bacteria;D_1__Proteobacteria;D_2__Gammaproteobacteria;D_3__PLTA13;D_4__uncultured bacterium	0	0	0	0.000417689	0.000156633	0.000261056	0.000156633	0.0004699	0.000208845	0.000261056	0.000156633	0	0	0.00135749	0.000104422	0.000417689	0.000574323	0.000835378	0.0004699
D_0__Bacteria;D_1__Proteobacteria;D_2__Gammaproteobacteria;D_3__PLTA13;Other	0	0.000104422	0	0	5.22111e-05	0	0	0	0	0	0	0	5.22111e-05	5.22111e-05	0	5.22111e-05	5.22111e-05	0	0
D_0__Bacteria;D_1__Proteobacteria;D_2__Gammaproteobacteria;D_3__Pseudomonadales;D_4__Moraxellaceae	0.00647418	0.00960685	0.00694408	0.00887589	0.00689187	0.0135749	0.0290294	0.0165509	0.0164987	0.0108599	0.0222942	0.0152457	0.0384796	0.00924137	0.00992012	0.00553438	0.00898032	0.0132094	0.00710072
D_0__Bacteria;D_1__Proteobacteria;D_2__Gammaproteobacteria;D_3__Pseudomonadales;D_4__Pseudomonadaceae	0.0042291	0.00349815	0.00443795	0.00370699	0.00266277	0.00699629	0.0166031	0.0112254	0.00851042	0.00542996	0.00913695	0.00553438	0.0115909	0.00506448	0.00553438	0.00224508	0.00971127	0.00527333	0.00485564
D_0__Bacteria;D_1__Proteobacteria;D_2__Gammaproteobacteria;D_3__R7C24;D_4__metagenome	5.22111e-05	5.22111e-05	0	0	5.22111e-05	0	0.000104422	0	5.22111e-05	0.000104422	0	0	0	0	0.000261056	0.000104422	0.000104422	0.000208845	0.000104422
D_0__Bacteria;D_1__Proteobacteria;D_2__Gammaproteobacteria;D_3__R7C24;D_4__uncultured bacterium	0.000417689	0.000104422	0	0	0.000104422	0.000104422	0.000522111	0.000208845	0.000208845	0.000208845	5.22111e-05	0.000156633	5.22111e-05	0.000104422	0.000417689	0	0.000261056	5.22111e-05	0.000156633
D_0__Bacteria;D_1__Proteobacteria;D_2__Gammaproteobacteria;D_3__Salinisphaerales;D_4__Solimonadaceae	0.0004699	0.000887589	0.000887589	0.000365478	0.000730956	0.0004699	0.00104422	0.000887589	0.000835378	0.00125307	0.000313267	0.000417689	0.000417689	0.00386362	0.00109643	0.000417689	0.00146191	0.000522111	0.00146191
D_0__Bacteria;D_1__Proteobacteria;D_2__Gammaproteobacteria;D_3__Steroidobacterales;D_4__Steroidobacteraceae	0.00276719	0.00104422	0.000365478	0.00537775	0.00224508	0.00208845	0.00250613	0.00542996	0.00266277	0.0032893	0.00109643	0.000678745	0.000365478	0.00548217	0.00668303	0.00229729	0.00402026	0.00908474	0.00459458
D_0__Bacteria;D_1__Proteobacteria;D_2__Gammaproteobacteria;D_3__Steroidobacterales;D_4__Woeseiaceae	5.22111e-05	0.000104422	5.22111e-05	0.000156633	0.000156633	0.000261056	5.22111e-05	0	0	0.000522111	0.000313267	0	5.22111e-05	0.000626534	5.22111e-05	0.000104422	0.0004699	5.22111e-05	0.000574323
D_0__Bacteria;D_1__Proteobacteria;D_2__Gammaproteobacteria;D_3__Thiotrichales;D_4__Thiotrichaceae	0	0	0	0	0	0	0	0	0	0	0	0	0.000156633	0	0	0	0	0	0
D_0__Bacteria;D_1__Proteobacteria;D_2__Gammaproteobacteria;D_3__Xanthomonadales;D_4__Rhodanobacteraceae	0.00255835	0.00339372	0.00255835	0.000313267	0.00109643	0.000678745	0.00177518	0.00177518	0.00135749	0.00135749	0.000574323	0.0004699	0.00287161	0.000365478	0.00120086	0.000626534	0.00125307	0.00130528	0.0004699
D_0__Bacteria;D_1__Proteobacteria;D_2__Gammaproteobacteria;D_3__Xanthomonadales;D_4__Xanthomonadaceae	0.00135749	0.00130528	0.000887589	0.0037592	0.00214066	0.00276719	0.00579544	0.00459458	0.00313267	0.00506448	0.00198402	0.000992012	0.0004699	0.00595207	0.00240171	0.00172297	0.01039	0.00449016	0.00438574
D_0__Bacteria;D_1__Proteobacteria;D_2__Gammaproteobacteria;D_3__uncultured;D_4__uncultured bacterium	0	0	0	0	0	5.22111e-05	0	0	0	0	0	0	0.000104422	0.000208845	0	0	5.22111e-05	0	0
D_0__Bacteria;D_1__Proteobacteria;D_2__Gammaproteobacteria;D_3__uncultured;Other	0	0	0	0	0	0.000104422	0	5.22111e-05	0	0	0	0	0	0	0	0	0	0	0
D_0__Bacteria;D_1__Proteobacteria;D_2__Gammaproteobacteria;Other;Other	5.22111e-05	5.22111e-05	0	0	0.000156633	0.000156633	0.000208845	0	5.22111e-05	0.000104422	0	5.22111e-05	0.000104422	0.000104422	0.000365478	0.000104422	5.22111e-05	0	0
D_0__Bacteria;D_1__Rokubacteria;D_2__NC10;D_3__Rokubacteriales;D_4__uncultured bacterium	0.00903253	0.00777946	0.0120086	0.00402026	0.00334151	0.00522111	0.00114865	0.00334151	0.00292382	0.00736177	0.00694408	0.00725735	0.00334151	0.00929358	0.0051689	0.00777946	0.00835378	0.00939801	0.00490785
D_0__Bacteria;D_1__Spirochaetes;D_2__Leptospirae;D_3__Leptospirales;D_4__Leptospiraceae	0.000156633	0	5.22111e-05	0	0	0	0.000313267	0.000156633	0	0.0004699	0	5.22111e-05	0	0	0.000104422	5.22111e-05	0.000156633	0.000156633	0.000313267
D_0__Bacteria;D_1__Spirochaetes;D_2__Spirochaetia;D_3__Brevinematales;D_4__Brevinemataceae	0	5.22111e-05	0	0	0	5.22111e-05	0	0	0	5.22111e-05	0.000104422	0	0	5.22111e-05	0	0	0.000104422	0	0
D_0__Bacteria;D_1__Spirochaetes;D_2__Spirochaetia;D_3__Spirochaetales;D_4__Spirochaetaceae	0.0004699	0.000522111	0.000313267	0.000261056	0.000365478	0.000208845	0.000208845	0.000417689	0.000208845	0.000104422	0.000261056	0.000156633	0.000313267	0.000365478	5.22111e-05	0.000313267	0.000313267	0.000156633	0.000208845
D_0__Bacteria;D_1__Spirochaetes;D_2__V2072-189E03;D_3__uncultured Spirochaetales bacterium;D_4__uncultured Spirochaetales bacterium	0	0	0	0	0	0	0	0	0	0	0	0	0	5.22111e-05	0	0	0	5.22111e-05	0
D_0__Bacteria;D_1__Spirochaetes;D_2__V2072-189E03;D_3__uncultured bacterium;D_4__uncultured bacterium	0	0	0	5.22111e-05	0	0	0	5.22111e-05	0	0	0	0	0	0	0	0	0	0	0
D_0__Bacteria;D_1__Synergistetes;D_2__Synergistia;D_3__Synergistales;D_4__Synergistaceae	0.000678745	0.0004699	0.00135749	0.000574323	0.000730956	0.000574323	0.000626534	0.000313267	0.0004699	0.000522111	0.0004699	0.000783167	0.000574323	0.000939801	0.000208845	0.000574323	0.000365478	0.000678745	0.0004699
D_0__Bacteria;D_1__Thermotogae;D_2__Thermotogae;D_3__Kosmotogales;D_4__Kosmotogaceae	0.000574323	0.000417689	0.000626534	0.000365478	0.0004699	0.000104422	0.000208845	0.0004699	0.000417689	0.000313267	0.000313267	0.000365478	0.000365478	0.000313267	0.000313267	0.000417689	0.000208845	0.000626534	0.0004699
D_0__Bacteria;D_1__Verrucomicrobia;D_2__Verrucomicrobiae;D_3__Chthoniobacterales;D_4__Chthoniobacteraceae	0.0754451	0.0468334	0.0593641	0.0352947	0.0491829	0.0186916	0.00683966	0.0180651	0.0251136	0.0170208	0.102282	0.0576933	0.0862528	0.014828	0.0202057	0.0357124	0.0598862	0.103274	0.0367044
D_0__Bacteria;D_1__Verrucomicrobia;D_2__Verrucomicrobiae;D_3__Chthoniobacterales;D_4__Terrimicrobiaceae	0	5.22111e-05	0	5.22111e-05	0	5.22111e-05	0	5.22111e-05	5.22111e-05	0	0.000104422	0	5.22111e-05	0	5.22111e-05	0	0	0	5.22111e-05
D_0__Bacteria;D_1__Verrucomicrobia;D_2__Verrucomicrobiae;D_3__Chthoniobacterales;D_4__Xiphinematobacteraceae	0.000783167	0.000313267	0.0004699	0.00114865	0.000835378	0.00125307	5.22111e-05	5.22111e-05	0.000156633	0.000939801	0.00172297	0.000365478	0.000104422	0.000313267	0.000574323	0.0004699	0.00381141	0.00391584	0.00135749
D_0__Bacteria;D_1__Verrucomicrobia;D_2__Verrucomicrobiae;D_3__Methylacidiphilales;D_4__Methylacidiphilaceae	0.000104422	0.000104422	0.000313267	5.22111e-05	0	5.22111e-05	5.22111e-05	5.22111e-05	0	0	0.000104422	0	0	0.000156633	0	0	5.22111e-05	0.000104422	0
D_0__Bacteria;D_1__Verrucomicrobia;D_2__Verrucomicrobiae;D_3__Opitutales;D_4__Opitutaceae	0.00433352	0.0032893	0.00287161	0.00344594	0.00313267	0.00255835	0.00475121	0.00417689	0.00365478	0.00506448	0.00255835	0.00396805	0.00193181	0.00240171	0.00412468	0.00219287	0.00271498	0.00193181	0.00595207
D_0__Bacteria;D_1__Verrucomicrobia;D_2__Verrucomicrobiae;D_3__Opitutales;D_4__Puniceicoccaceae	0.000156633	5.22111e-05	5.22111e-05	0	0	0	0	0	0	5.22111e-05	0	0	0	0	5.22111e-05	0	0	0	0
D_0__Bacteria;D_1__Verrucomicrobia;D_2__Verrucomicrobiae;D_3__Pedosphaerales;D_4__Pedosphaeraceae	0.0271498	0.0371221	0.0316922	0.0147758	0.0122174	0.00976348	0.010129	0.0205712	0.0228685	0.0222419	0.0125829	0.0124785	0.0230773	0.0213021	0.0237039	0.0229729	0.0379575	0.0392106	0.0265233
D_0__Bacteria;D_1__Verrucomicrobia;D_2__Verrucomicrobiae;D_3__S-BQ2-57 soil group;D_4__uncultured bacterium	0.000104422	5.22111e-05	0.000156633	5.22111e-05	0	0.000208845	5.22111e-05	0	0	0.000261056	0.000104422	0.000156633	0.000104422	5.22111e-05	0.000261056	0.000104422	0.000522111	0	0.000730956
D_0__Bacteria;D_1__Verrucomicrobia;D_2__Verrucomicrobiae;D_3__UA11;D_4__uncultured bacterium	0	0	0	0	5.22111e-05	5.22111e-05	0	0	0	0	5.22111e-05	0	0	0	0	0	0	0	5.22111e-05
D_0__Bacteria;D_1__Verrucomicrobia;D_2__Verrucomicrobiae;D_3__Verrucomicrobiales;D_4__Rubritaleaceae	0.000104422	0	0	0	5.22111e-05	0.000261056	0.000208845	0.000208845	0.000104422	5.22111e-05	0	5.22111e-05	0	0	0.000208845	0	0	0	0
D_0__Bacteria;D_1__Verrucomicrobia;D_2__Verrucomicrobiae;D_3__Verrucomicrobiales;D_4__Verrucomicrobiaceae	0.000313267	0.000156633	0.000261056	0.000417689	0.000104422	0.000104422	0.000365478	0.000678745	0.000261056	0.000208845	0.000104422	0.000156633	0.000104422	0.000104422	0.000261056	0.000208845	0.000313267	0.000261056	0.000313267
D_0__Bacteria;D_1__Verrucomicrobia;D_2__Verrucomicrobiae;D_3__uncultured;D_4__uncultured bacterium	5.22111e-05	0.000104422	5.22111e-05	0	0	0	0.000261056	0.000208845	5.22111e-05	5.22111e-05	0	0	0	0	5.22111e-05	0	0	0	0
D_0__Bacteria;D_1__WPS-2;D_2__uncultured bacterium;D_3__uncultured bacterium;D_4__uncultured bacterium	0	5.22111e-05	0	5.22111e-05	0	0	0	0	0	0	5.22111e-05	0	0.00125307	0	0	0	0	0	0
D_0__Bacteria;D_1__WPS-2;Other;Other;Other	0	0	0	5.22111e-05	0	0	0	0	0	0	5.22111e-05	0	0	0	0	0	0	0	0
D_0__Bacteria;D_1__WS2;Other;Other;Other	0.000208845	5.22111e-05	0.000104422	0.000104422	5.22111e-05	0.000156633	0	0	0	5.22111e-05	5.22111e-05	0.000156633	0	0	0.000104422	0	0	0.000104422	0.000156633
D_0__Bacteria;D_1__Zixibacteria;D_2__uncultured bacterium;D_3__uncultured bacterium;D_4__uncultured bacterium	0	0	0	0	0	0	0	0	0	0	0	0	0	0.000156633	0.000208845	0	5.22111e-05	0.000104422	0
D_0__Bacteria;Other;Other;Other;Other	0	0	0	5.22111e-05	0	0.000104422	0	5.22111e-05	0	5.22111e-05	0	5.22111e-05	5.22111e-05	5.22111e-05	0.000156633	5.22111e-05	0.000104422	5.22111e-05	5.22111e-05
Unassigned;Other;Other;Other;Other	0.00626534	0.00464679	0.00511669	0.0023495	0.00250613	0.00302825	0.00292382	0.00214066	0.00287161	0.0070485	0.00224508	0.00208845	0.0042291	0.00720514	0.00323709	0.00302825	0.00537775	0.00266277	0.00344594

## Sheet: Genus
# Constructed from biom file
#OTU ID	AF1	AF2	AF3	CL1	CL2	CL3	CL4	CL5	CL6	GL1	GL2	GL3	GL4	PF1	PF2	PF3	RD1	RD2	RD3
D_0__Bacteria;D_1__Acidobacteria;D_2__AT-s3-28;D_3__uncultured bacterium;D_4__uncultured bacterium;D_5__uncultured bacterium	0	0	0.000156633	0	5.22111e-05	0	0	0	0	0	0	5.22111e-05	0	5.22111e-05	5.22111e-05	0	5.22111e-05	0	0
D_0__Bacteria;D_1__Acidobacteria;D_2__Acidobacteriia;D_3__Acidobacteriales;D_4__Acidobacteriaceae (Subgroup 1);D_5__Acidipila	0	0	0	0	0	0	0	0	0	0	0.000104422	0	0	0	5.22111e-05	0	5.22111e-05	0	0
D_0__Bacteria;D_1__Acidobacteria;D_2__Acidobacteriia;D_3__Acidobacteriales;D_4__Acidobacteriaceae (Subgroup 1);D_5__Edaphobacter	0.000208845	0.000156633	0.000156633	0	0	0	5.22111e-05	0	0.000261056	5.22111e-05	5.22111e-05	0.000104422	0.000104422	5.22111e-05	0	0	0.000208845	0	0
D_0__Bacteria;D_1__Acidobacteria;D_2__Acidobacteriia;D_3__Acidobacteriales;D_4__Acidobacteriaceae (Subgroup 1);D_5__Granulicella	0	0.000208845	0.000104422	0	0	5.22111e-05	0	0	5.22111e-05	5.22111e-05	0.000522111	5.22111e-05	0.00245392	0.000104422	0	5.22111e-05	0	0	0
D_0__Bacteria;D_1__Acidobacteria;D_2__Acidobacteriia;D_3__Acidobacteriales;D_4__Acidobacteriaceae (Subgroup 1);D_5__uncultured	0.00871926	0.00459458	0.00840599	0.000678745	0.00109643	0.00114865	0.000574323	0.000835378	0.00125307	0.00161855	0.00198402	0.00151412	0.00506448	0.000783167	0.00135749	0.000835378	0.00198402	0.004699	0.00600428
D_0__Bacteria;D_1__Acidobacteria;D_2__Acidobacteriia;D_3__Acidobacteriales;D_4__Koribacteraceae;D_5__Candidatus Koribacter	0.00208845	0.0084582	0.00172297	0.000678745	0.000104422	0.000156633	0.000313267	0.000104422	0.000208845	0.000208845	0.000208845	0.000208845	0.000783167	0.000835378	0.000313267	0.0004699	0.000313267	5.22111e-05	0.0004699
D_0__Bacteria;D_1__Acidobacteria;D_2__Acidobacteriia;D_3__Acidobacteriales;D_4__uncultured;D_5__uncultured Acidobacteria bacterium	0.012113	0.0150368	0.0209889	0.000313267	0.0004699	0.000261056	0.00224508	0.000365478	0.00485564	0.000417689	0.00130528	0.00161855	0.0084582	0.000156633	0	0.000365478	0.000678745	0.000156633	0.00386362
D_0__Bacteria;D_1__Acidobacteria;D_2__Acidobacteriia;D_3__Acidobacteriales;D_4__uncultured;D_5__uncultured bacterium	0.0378009	0.0614003	0.0693886	0.00203623	0.00261056	0.000887589	0.00600428	0.00428131	0.00950243	0.00433352	0.00344594	0.00370699	0.0196314	0.00172297	0.00109643	0.0018796	0.00553438	0.00449016	0.016081
D_0__Bacteria;D_1__Acidobacteria;D_2__Acidobacteriia;D_3__Acidobacteriales;D_4__uncultured;Other	0.00287161	0.00788388	0.00490785	5.22111e-05	0.000104422	0	0.000417689	0.000156633	0.000417689	0.000417689	0.000574323	5.22111e-05	0.0018796	0.000261056	0	0.000104422	0.000992012	0.000208845	0.00114865
D_0__Bacteria;D_1__Acidobacteria;D_2__Acidobacteriia;D_3__Acidobacteriales;Other;Other	0	0.000104422	0.000261056	0	0	0	0	0	0	0	0	0	0	0	0	0	0	0	0
D_0__Bacteria;D_1__Acidobacteria;D_2__Acidobacteriia;D_3__Solibacterales;D_4__Solibacteraceae (Subgroup 3);D_5__Bryobacter	0.00631755	0.012113	0.0115387	0.00135749	0.00193181	0.00125307	0.00219287	0.0023495	0.00391584	0.00167076	0.00193181	0.00271498	0.0104944	0.00229729	0.00240171	0.00198402	0.00318488	0.00255835	0.00104422
D_0__Bacteria;D_1__Acidobacteria;D_2__Acidobacteriia;D_3__Solibacterales;D_4__Solibacteraceae (Subgroup 3);D_5__Candidatus Solibacter	0.0181695	0.0323709	0.0220331	0.00496006	0.00360257	0.00313267	0.00595207	0.00631755	0.0121652	0.00694408	0.00391584	0.00266277	0.0084582	0.00438574	0.00318488	0.00318488	0.0107033	0.0079883	0.0114342
D_0__Bacteria;D_1__Acidobacteria;D_2__Acidobacteriia;D_3__Solibacterales;D_4__Solibacteraceae (Subgroup 3);D_5__Elev-16S-1166	0.000261056	0.000156633	5.22111e-05	5.22111e-05	5.22111e-05	0.000104422	0	0.000208845	0.000365478	5.22111e-05	5.22111e-05	0	0.000104422	0.000104422	0	0	0.000156633	0	0.000208845
D_0__Bacteria;D_1__Acidobacteria;D_2__Acidobacteriia;D_3__Solibacterales;D_4__Solibacteraceae (Subgroup 3);D_5__PAUC26f	0.000104422	0.000208845	0.000104422	0	0	0	0	0	0	0.000104422	0	0	0	0.000156633	0.000261056	0	0	0	0
D_0__Bacteria;D_1__Acidobacteria;D_2__Acidobacteriia;D_3__Solibacterales;D_4__Solibacteraceae (Subgroup 3);D_5__Paludibaculum	0.000835378	0.000156633	0.000730956	0.000104422	5.22111e-05	0.000365478	0.000104422	0.000365478	0.000104422	0.000783167	0	0	0.000104422	0.000313267	0.0004699	0.000365478	0.000156633	0.000261056	0.000313267
D_0__Bacteria;D_1__Acidobacteria;D_2__Acidobacteriia;D_3__Solibacterales;D_4__Solibacteraceae (Subgroup 3);Other	0.000208845	0	0.000156633	5.22111e-05	5.22111e-05	0.000208845	0	0	0	0	5.22111e-05	5.22111e-05	0.000104422	5.22111e-05	5.22111e-05	0.000156633	0.000156633	0.000104422	0
D_0__Bacteria;D_1__Acidobacteria;D_2__Acidobacteriia;D_3__Subgroup 12;D_4__uncultured bacterium;D_5__uncultured bacterium	0	0.000104422	5.22111e-05	0	0	0	0	0	0.000104422	0	0	5.22111e-05	0.000522111	5.22111e-05	0	0	0	0	5.22111e-05
D_0__Bacteria;D_1__Acidobacteria;D_2__Acidobacteriia;D_3__Subgroup 13;D_4__uncultured Acidobacteria bacterium;D_5__uncultured Acidobacteria bacterium	0	0	0.000104422	0	0	0	0	5.22111e-05	0	0	0	0	0	0	0	0	0	0	0
D_0__Bacteria;D_1__Acidobacteria;D_2__Acidobacteriia;D_3__Subgroup 13;D_4__uncultured bacterium;D_5__uncultured bacterium	5.22111e-05	0.000313267	0.000104422	0	0	0	0	0	0.000104422	5.22111e-05	0	0	0.000104422	0	0	0	0	5.22111e-05	5.22111e-05
D_0__Bacteria;D_1__Acidobacteria;D_2__Acidobacteriia;D_3__Subgroup 2;D_4__uncultured bacterium;D_5__uncultured bacterium	0.0056388	0.0264188	0.0124263	0.0004699	0.000522111	0.000887589	0.000417689	0.000365478	0.000835378	0.000939801	0.00104422	0.000574323	0.00266277	0.000678745	0.000261056	0.000261056	0.00772725	0.0070485	0.00950243
D_0__Bacteria;D_1__Acidobacteria;D_2__Aminicenantia;D_3__Aminicenantales;D_4__uncultured bacterium;D_5__uncultured bacterium	0.000104422	0	5.22111e-05	5.22111e-05	0.000104422	0	5.22111e-05	0	0	0.000104422	0	0	0	5.22111e-05	0	5.22111e-05	0	0.000104422	0.000156633
D_0__Bacteria;D_1__Acidobacteria;D_2__Blastocatellia (Subgroup 4);D_3__11-24;D_4__uncultured Acidobacteria bacterium;D_5__uncultured Acidobacteria bacterium	0.00323709	0.00407247	0.00323709	0.00396805	0.00120086	0.0032893	0.000574323	0.00240171	0.0014097	0.00349815	0.00114865	0.00182739	0.000783167	0.00193181	0.00151412	0.000992012	0.00454237	0.00370699	0.00323709
D_0__Bacteria;D_1__Acidobacteria;D_2__Blastocatellia (Subgroup 4);D_3__11-24;D_4__uncultured bacterium;D_5__uncultured bacterium	0.0028194	0.00334151	0.00245392	0.00402026	0.0037592	0.00428131	0.00297604	0.00229729	0.00438574	0.00313267	0.00626534	0.00506448	0.00402026	0.00208845	0.00161855	0.00167076	0.00449016	0.00297604	0.00349815
D_0__Bacteria;D_1__Acidobacteria;D_2__Blastocatellia (Subgroup 4);D_3__11-24;Other;Other	0.000261056	0.000208845	0.000208845	0.0004699	0.000156633	0.000208845	0	0.000104422	0.000313267	0.000104422	0.00109643	0.000835378	0.000992012	5.22111e-05	0.000104422	0.000156633	0.000313267	0.000208845	0.000156633
D_0__Bacteria;D_1__Acidobacteria;D_2__Blastocatellia (Subgroup 4);D_3__Blastocatellales;D_4__Blastocatellaceae;D_5__Aridibacter	0	0	0	0.000261056	0.000208845	0.000574323	0	0	5.22111e-05	0.000208845	0	0	0	0.000104422	0.0004699	0.0004699	0.000261056	0.00449016	0
D_0__Bacteria;D_1__Acidobacteria;D_2__Blastocatellia (Subgroup 4);D_3__Blastocatellales;D_4__Blastocatellaceae;D_5__Blastocatella	0	0	5.22111e-05	0.000678745	0.000208845	0.000156633	0	0	0	0	0.000156633	0.000208845	0	0	5.22111e-05	0	0.000104422	0.000104422	0.000313267
D_0__Bacteria;D_1__Acidobacteria;D_2__Blastocatellia (Subgroup 4);D_3__Blastocatellales;D_4__Blastocatellaceae;D_5__JGI 0001001-H03	0.00120086	0.000730956	0.00104422	0.0004699	0.000313267	0.000783167	0.000261056	0.000678745	0.000156633	0.00114865	0.000365478	0.000261056	0.000156633	0.0004699	0.000783167	0.000835378	0.000626534	0.000992012	0.00167076
D_0__Bacteria;D_1__Acidobacteria;D_2__Blastocatellia (Subgroup 4);D_3__Blastocatellales;D_4__Blastocatellaceae;D_5__Stenotrophobacter	0.000104422	0	0	0.000417689	0.000104422	0.000313267	0.000104422	0.000208845	0	0.00276719	0.000104422	0	0	0.000156633	0	5.22111e-05	0.000261056	0.000992012	0.000261056
D_0__Bacteria;D_1__Acidobacteria;D_2__Blastocatellia (Subgroup 4);D_3__Blastocatellales;D_4__Blastocatellaceae;D_5__uncultured	0.00177518	0.00114865	0.000783167	0.00689187	0.00193181	0.00386362	0.00490785	0.0084582	0.00428131	0.00349815	0.00167076	0.00276719	0.00104422	0.0023495	0.00553438	0.00271498	0.00250613	0.00443795	0.00156633
D_0__Bacteria;D_1__Acidobacteria;D_2__Blastocatellia (Subgroup 4);D_3__Blastocatellales;D_4__Blastocatellaceae;Other	5.22111e-05	0.000261056	0	0.0004699	5.22111e-05	0.000104422	0	0	0	5.22111e-05	5.22111e-05	0	0	5.22111e-05	5.22111e-05	5.22111e-05	0.000522111	0.000156633	0
D_0__Bacteria;D_1__Acidobacteria;D_2__Blastocatellia (Subgroup 4);D_3__DS-100;D_4__uncultured Acidobacteria bacterium;D_5__uncultured Acidobacteria bacterium	0	0	0	0	5.22111e-05	0	0	0	0	0	0	0	0	0	5.22111e-05	0	5.22111e-05	0	0
D_0__Bacteria;D_1__Acidobacteria;D_2__Blastocatellia (Subgroup 4);D_3__DS-100;D_4__uncultured bacterium;D_5__uncultured bacterium	0.000104422	0	5.22111e-05	0.000104422	0.000208845	0.000261056	0	0.000208845	0.000156633	0.000730956	0.000156633	0.000678745	0	0	0.000365478	0	0.000522111	0.000261056	0.000156633
D_0__Bacteria;D_1__Acidobacteria;D_2__Blastocatellia (Subgroup 4);D_3__DS-100;Other;Other	0.000104422	0	0	0.000156633	0.000156633	5.22111e-05	0	0	5.22111e-05	0.000208845	0	5.22111e-05	5.22111e-05	0.000156633	5.22111e-05	0.000104422	0	0.000313267	0.000417689
D_0__Bacteria;D_1__Acidobacteria;D_2__Blastocatellia (Subgroup 4);D_3__Pyrinomonadales;D_4__Pyrinomonadaceae;D_5__RB41	0.0809795	0.0428131	0.0719992	0.245549	0.132303	0.14781	0.0323187	0.094711	0.0460502	0.13413	0.159975	0.223986	0.0842688	0.0337284	0.101081	0.0783689	0.0762283	0.0888112	0.153866
D_0__Bacteria;D_1__Acidobacteria;D_2__Holophagae;D_3__Holophagales;D_4__Holophagaceae;D_5__uncultured	0	0	0	5.22111e-05	0.000104422	5.22111e-05	0	0	0	5.22111e-05	0	0.000104422	0	0.000208845	5.22111e-05	5.22111e-05	0	0	0
D_0__Bacteria;D_1__Acidobacteria;D_2__Holophagae;D_3__Holophagales;D_4__Holophagaceae;Other	0	0.000365478	5.22111e-05	0	0	0	0.000156633	0	0.000156633	0	0	0	0	0	0	0	0	5.22111e-05	0
D_0__Bacteria;D_1__Acidobacteria;D_2__Holophagae;D_3__Subgroup 7;D_4__uncultured Acidobacteria bacterium;D_5__uncultured Acidobacteria bacterium	0.000261056	0.000156633	0.000208845	0.00156633	0.000939801	0.0014097	0.000104422	0.000261056	0.000417689	0.00824936	0.000783167	0.000417689	0.000156633	0.00156633	0.00313267	0.00396805	0.0004699	0.00219287	0.0075184
D_0__Bacteria;D_1__Acidobacteria;D_2__Holophagae;D_3__Subgroup 7;D_4__uncultured bacterium;D_5__uncultured bacterium	0.0151934	0.00887589	0.0127395	0.00454237	0.0051689	0.00548217	0.00146191	0.00428131	0.00877147	0.0212499	0.00605649	0.0124263	0.0115387	0.00402026	0.00809273	0.00819715	0.00443795	0.00412468	0.00762283
D_0__Bacteria;D_1__Acidobacteria;D_2__Holophagae;D_3__Subgroup 7;Other;Other	0.00109643	0.000887589	0.000887589	0.00109643	0.000730956	0.000835378	0.000208845	0.00214066	0.000261056	0.00114865	0.000730956	0.000730956	0.000208845	0.00208845	0.00417689	0.00172297	0.000783167	0.0004699	0.0014097
D_0__Bacteria;D_1__Acidobacteria;D_2__Subgroup 11;D_3__uncultured bacterium;D_4__uncultured bacterium;D_5__uncultured bacterium	0.000574323	0.00114865	0.000104422	0.000365478	0.000208845	0.000522111	0.000261056	0.000626534	0.000313267	0.000992012	0.000208845	5.22111e-05	5.22111e-05	0.0028194	0.000992012	0.000835378	0.00125307	0.000730956	0.000887589
D_0__Bacteria;D_1__Acidobacteria;D_2__Subgroup 15;D_3__uncultured bacterium;D_4__uncultured bacterium;D_5__uncultured bacterium	0	0.000104422	0.000261056	5.22111e-05	0.000104422	0	0.000156633	0.000313267	0.000104422	0.000104422	5.22111e-05	5.22111e-05	0	0.000626534	0.000261056	0.000156633	5.22111e-05	0.000156633	0
D_0__Bacteria;D_1__Acidobacteria;D_2__Subgroup 15;Other;Other;Other	0	0.000313267	0	0	0	0	0	0	5.22111e-05	0	0	0	0	0	0	0	0	0	0
D_0__Bacteria;D_1__Acidobacteria;D_2__Subgroup 17;D_3__uncultured Acidobacteria bacterium;D_4__uncultured Acidobacteria bacterium;D_5__uncultured Acidobacteria bacterium	0.000522111	0.000574323	0.0004699	5.22111e-05	0	0.000208845	0.000104422	0.000208845	5.22111e-05	0.000261056	0	0.000104422	0.000104422	5.22111e-05	0	0.000104422	0.000730956	0	0.000261056
D_0__Bacteria;D_1__Acidobacteria;D_2__Subgroup 17;D_3__uncultured Acidobacteriales bacterium;D_4__uncultured Acidobacteriales bacterium;D_5__uncultured Acidobacteriales bacterium	5.22111e-05	5.22111e-05	0	0	0	0	0	0	0	0	0.000261056	0.000313267	0	0	0	0	0	0	0
D_0__Bacteria;D_1__Acidobacteria;D_2__Subgroup 17;D_3__uncultured bacterium;D_4__uncultured bacterium;D_5__uncultured bacterium	0.00114865	0.00146191	0.00135749	0.0004699	0.000887589	0.000522111	0.000261056	0.000417689	0.000783167	0.00161855	0.000992012	0.000626534	0.000678745	0.000678745	0.000730956	0.000835378	0.00193181	0.00214066	0.0014097
D_0__Bacteria;D_1__Acidobacteria;D_2__Subgroup 17;Other;Other;Other	0.000730956	0.000522111	0.000261056	0.000522111	0.000835378	0.000678745	0.000104422	0.000261056	5.22111e-05	0.00109643	0.000678745	0.000156633	0.000156633	0.00146191	0.000835378	0.000939801	0.00198402	0.0014097	0.000992012
D_0__Bacteria;D_1__Acidobacteria;D_2__Subgroup 18;D_3__uncultured bacterium;D_4__uncultured bacterium;D_5__uncultured bacterium	0.000156633	0.000104422	0.000208845	5.22111e-05	5.22111e-05	0.000522111	5.22111e-05	0.000104422	0.000156633	0.000522111	0.000261056	0.000104422	0	0.000156633	0.0004699	0.000313267	0.000313267	0.000313267	0.000104422
D_0__Bacteria;D_1__Acidobacteria;D_2__Subgroup 19;D_3__uncultured bacterium;D_4__uncultured bacterium;D_5__uncultured bacterium	0.000104422	5.22111e-05	5.22111e-05	0	0	0.000104422	0	0	5.22111e-05	0	5.22111e-05	5.22111e-05	0	5.22111e-05	5.22111e-05	0	0	0	0
D_0__Bacteria;D_1__Acidobacteria;D_2__Subgroup 20;D_3__uncultured bacterium;D_4__uncultured bacterium;D_5__uncultured bacterium	0	0	0.000104422	0.000156633	5.22111e-05	0	0.000104422	5.22111e-05	5.22111e-05	5.22111e-05	0	0	0	0.000626534	0.000208845	5.22111e-05	0	0	0
D_0__Bacteria;D_1__Acidobacteria;D_2__Subgroup 22;D_3__uncultured bacterium;D_4__uncultured bacterium;D_5__uncultured bacterium	0.00266277	0.00809273	0.00428131	0.00135749	0.0004699	0.0004699	0.000574323	0.000522111	0.000313267	0.00344594	0.000208845	0.000522111	0.000313267	0.0117475	0.00276719	0.00313267	0.00866705	0.00407247	0.00266277
D_0__Bacteria;D_1__Acidobacteria;D_2__Subgroup 25;D_3__uncultured Acidobacteria bacterium;D_4__uncultured Acidobacteria bacterium;D_5__uncultured Acidobacteria bacterium	5.22111e-05	0.000156633	5.22111e-05	0	0	0	0	0	0	0	0	0	0	0	0	0	0	0	0
D_0__Bacteria;D_1__Acidobacteria;D_2__Subgroup 25;D_3__uncultured bacterium;D_4__uncultured bacterium;D_5__uncultured bacterium	0.000939801	0.000783167	0.00151412	0.00146191	0.000730956	0.00146191	0.00323709	0.0018796	0.00245392	0.0023495	0.00208845	0.00104422	0.0018796	0.000783167	0.00146191	0.000574323	0.000522111	0.000208845	0.000783167
D_0__Bacteria;D_1__Acidobacteria;D_2__Subgroup 25;Other;Other;Other	0.000261056	0.000104422	5.22111e-05	0.000313267	0.000261056	0.000417689	0	0	5.22111e-05	0.000313267	0.0004699	0.000313267	0	0.000104422	0.000104422	0.000261056	5.22111e-05	0.000522111	0.000417689
D_0__Bacteria;D_1__Acidobacteria;D_2__Subgroup 5;D_3__uncultured Acidobacteria bacterium;D_4__uncultured Acidobacteria bacterium;D_5__uncultured Acidobacteria bacterium	0.000313267	0.000313267	0.000365478	0.000208845	0	0.000104422	0.000104422	0.000156633	0.000261056	5.22111e-05	0	0	0	0.000208845	5.22111e-05	0.000261056	0.000574323	5.22111e-05	0.000208845
D_0__Bacteria;D_1__Acidobacteria;D_2__Subgroup 5;D_3__uncultured bacterium;D_4__uncultured bacterium;D_5__uncultured bacterium	0.00156633	0.00208845	0.00167076	0.00156633	0.000992012	0.000574323	0.0018796	0.00203623	0.00156633	0.00266277	0.00109643	0.000522111	0.000365478	0.00229729	0.00224508	0.00182739	0.00146191	0.00208845	0.00130528
D_0__Bacteria;D_1__Acidobacteria;D_2__Subgroup 5;Other;Other;Other	0.00349815	0.00433352	0.00464679	0.00245392	0.0023495	0.00161855	0.00219287	0.00240171	0.00182739	0.00334151	0.00334151	0.00104422	0.00135749	0.00344594	0.00229729	0.0018796	0.00506448	0.00323709	0.00250613
D_0__Bacteria;D_1__Acidobacteria;D_2__Subgroup 6;D_3__uncultured Acidobacteria bacterium;D_4__uncultured Acidobacteria bacterium;D_5__uncultured Acidobacteria bacterium	0.0185872	0.0184305	0.0220331	0.0375398	0.0323187	0.0460502	0.0175952	0.0372265	0.0381663	0.0322143	0.0402548	0.0345638	0.0139926	0.0679789	0.045998	0.054404	0.0297604	0.0316922	0.0209367
D_0__Bacteria;D_1__Acidobacteria;D_2__Subgroup 6;D_3__uncultured bacterium;D_4__uncultured bacterium;D_5__uncultured bacterium	0.0374876	0.0421344	0.0475644	0.0307524	0.0222942	0.0370699	0.0164465	0.0239127	0.0227641	0.0322665	0.0359213	0.0234428	0.0134183	0.057119	0.0372788	0.0417167	0.0448494	0.0348248	0.0332063
D_0__Bacteria;D_1__Acidobacteria;D_2__Subgroup 6;Other;Other;Other	0.000104422	0.000156633	0.000156633	0	0.000208845	0.000156633	0	0	5.22111e-05	5.22111e-05	0.000104422	0.000417689	0.000104422	5.22111e-05	0	0	0.000104422	0	0
D_0__Bacteria;D_1__Acidobacteria;D_2__Thermoanaerobaculia;D_3__Thermoanaerobaculales;D_4__Thermoanaerobaculaceae;D_5__Subgroup 10	0.00203623	0.00130528	0.000678745	0.00167076	0.0014097	0.00219287	0.000522111	0.00109643	0.00146191	0.00167076	0.00109643	0.0023495	0.000417689	0.00193181	0.00302825	0.00365478	0.00276719	0.0032893	0.00490785
D_0__Bacteria;D_1__Acidobacteria;D_2__Thermoanaerobaculia;D_3__Thermoanaerobaculales;D_4__Thermoanaerobaculaceae;D_5__TPD-58	5.22111e-05	5.22111e-05	5.22111e-05	5.22111e-05	0	0	0	0	0	5.22111e-05	5.22111e-05	5.22111e-05	0	0.000104422	0	0	0	5.22111e-05	5.22111e-05
D_0__Bacteria;D_1__Acidobacteria;D_2__c5LKS83;D_3__uncultured bacterium;D_4__uncultured bacterium;D_5__uncultured bacterium	0	5.22111e-05	5.22111e-05	0	5.22111e-05	5.22111e-05	5.22111e-05	0	5.22111e-05	5.22111e-05	0.000104422	0.000208845	0.000104422	0	0.000104422	0	0	0	0.000156633
D_0__Bacteria;D_1__Actinobacteria;D_2__0319-7L14;D_3__uncultured bacterium;D_4__uncultured bacterium;D_5__uncultured bacterium	0	0	0	0	0	0	0	0	0	0	0	5.22111e-05	0.000208845	0	0	0	0	0	0
D_0__Bacteria;D_1__Actinobacteria;D_2__Acidimicrobiia;D_3__Acidimicrobiales;D_4__Acidimicrobiaceae;D_5__uncultured	5.22111e-05	5.22111e-05	0.000313267	0.000104422	5.22111e-05	0.000104422	0	5.22111e-05	5.22111e-05	0	5.22111e-05	5.22111e-05	0.000104422	0	5.22111e-05	0	5.22111e-05	0	0
D_0__Bacteria;D_1__Actinobacteria;D_2__Acidimicrobiia;D_3__Actinomarinales;D_4__uncultured;D_5__uncultured bacterium	0	0	0	0	0	0	0	0	0	0	0	0	0	0.000208845	0.000104422	5.22111e-05	0	0	0
D_0__Bacteria;D_1__Actinobacteria;D_2__Acidimicrobiia;D_3__IMCC26256;D_4__metagenome;D_5__metagenome	0.000417689	0.000261056	0.000574323	0.000208845	0.000261056	0.000104422	0.000104422	0.000261056	0.000156633	0.000365478	0.000208845	0.000156633	5.22111e-05	0.000156633	0.000208845	0.000417689	0.000626534	0.000313267	0.000574323
D_0__Bacteria;D_1__Actinobacteria;D_2__Acidimicrobiia;D_3__IMCC26256;D_4__uncultured actinobacterium;D_5__uncultured actinobacterium	0.000626534	0.0004699	0.000417689	0.000261056	0.000156633	5.22111e-05	0	5.22111e-05	5.22111e-05	0.000208845	5.22111e-05	0.000156633	0.000261056	5.22111e-05	5.22111e-05	0	0.000417689	0.0004699	0.000365478
D_0__Bacteria;D_1__Actinobacteria;D_2__Acidimicrobiia;D_3__IMCC26256;D_4__uncultured bacterium;D_5__uncultured bacterium	0.0023495	0.00151412	0.00177518	0.0004699	0.00135749	0.000522111	0.000313267	0.000313267	0.000783167	0.0004699	0.00193181	0.000939801	0.00135749	0.000835378	0.000417689	0.000626534	0.00177518	0.00104422	0.000678745
D_0__Bacteria;D_1__Actinobacteria;D_2__Acidimicrobiia;D_3__IMCC26256;Other;Other	0.000417689	0.000104422	0.000156633	0.000208845	0.000156633	5.22111e-05	0	0.000104422	5.22111e-05	0.000156633	0.000261056	0.000678745	0.000365478	0.000104422	0.000156633	0.000156633	5.22111e-05	0.000417689	0.000104422
D_0__Bacteria;D_1__Actinobacteria;D_2__Acidimicrobiia;D_3__Microtrichales;D_4__Iamiaceae;D_5__Iamia	0.000104422	0	0.000208845	0.000313267	0.000156633	0.000156633	0	0.000104422	5.22111e-05	0	0.000156633	0.000156633	5.22111e-05	5.22111e-05	0.000208845	0	0.000208845	0	0
D_0__Bacteria;D_1__Actinobacteria;D_2__Acidimicrobiia;D_3__Microtrichales;D_4__Ilumatobacteraceae;D_5__Ilumatobacter	5.22111e-05	0	0	5.22111e-05	5.22111e-05	5.22111e-05	0	0	5.22111e-05	0.000104422	0	0	0	0.000104422	0.000156633	0	5.22111e-05	0.000104422	0
D_0__Bacteria;D_1__Actinobacteria;D_2__Acidimicrobiia;D_3__Microtrichales;D_4__Ilumatobacteraceae;D_5__uncultured	0.000365478	0.000104422	0.000156633	0.000208845	5.22111e-05	0	0	5.22111e-05	5.22111e-05	0.000104422	0.000104422	0.000208845	0.000208845	0.000261056	0	0.000104422	0.000156633	0.000104422	0.000208845
D_0__Bacteria;D_1__Actinobacteria;D_2__Acidimicrobiia;D_3__Microtrichales;D_4__Microtrichaceae;D_5__uncultured	0	0	0	5.22111e-05	0	0	0	5.22111e-05	0	5.22111e-05	0	0	5.22111e-05	0	5.22111e-05	0	0	0	0
D_0__Bacteria;D_1__Actinobacteria;D_2__Acidimicrobiia;D_3__Microtrichales;D_4__uncultured;D_5__uncultured bacterium	0.00130528	0.00109643	0.00203623	0.0018796	0.00151412	0.00109643	0.000365478	0.000730956	0.000574323	0.00193181	0.00208845	0.00156633	0.0004699	0.000626534	0.00135749	0.0004699	0.00156633	0.00198402	0.00151412
D_0__Bacteria;D_1__Actinobacteria;D_2__Acidimicrobiia;D_3__Microtrichales;D_4__uncultured;Other	0	0	0	0	0	0.000104422	0	5.22111e-05	5.22111e-05	0.000104422	0	0	0	0	0.000104422	0.000104422	0	0.000156633	5.22111e-05
D_0__Bacteria;D_1__Actinobacteria;D_2__Acidimicrobiia;D_3__Microtrichales;Other;Other	0	0	0	0	5.22111e-05	0	0	0	0	0	0	0	0	0	0	0	5.22111e-05	0	0
D_0__Bacteria;D_1__Actinobacteria;D_2__Acidimicrobiia;D_3__uncultured;D_4__uncultured bacterium;D_5__uncultured bacterium	0.000156633	0.000261056	0.000313267	0.000365478	0.000835378	0.000261056	0	0	0.000261056	0.000208845	0.000626534	0.000992012	0.000522111	0.000261056	0.000104422	0.000156633	0.000261056	0.000104422	0.000208845
D_0__Bacteria;D_1__Actinobacteria;D_2__Acidimicrobiia;D_3__uncultured;Other;Other	5.22111e-05	0.000104422	0	0.000104422	0.000156633	0.000104422	0	0	5.22111e-05	0.000104422	0.000208845	0.0004699	0.0004699	5.22111e-05	5.22111e-05	5.22111e-05	0.000156633	0	5.22111e-05
D_0__Bacteria;D_1__Actinobacteria;D_2__Actinobacteria;D_3__Catenulisporales;D_4__Actinospicaceae;D_5__Actinospica	0	0	0	0	5.22111e-05	0	0	5.22111e-05	0	0	0.000261056	0	0.000313267	0	0	0	0	0	0
D_0__Bacteria;D_1__Actinobacteria;D_2__Actinobacteria;D_3__Catenulisporales;D_4__Catenulisporaceae;D_5__Catenulispora	0	0	5.22111e-05	0	0	0	0	0	0.000104422	0	0	0	0.000104422	0	5.22111e-05	0	5.22111e-05	0	0
D_0__Bacteria;D_1__Actinobacteria;D_2__Actinobacteria;D_3__Corynebacteriales;D_4__Mycobacteriaceae;D_5__Mycobacterium	0.00125307	0.000417689	0.000678745	0.00172297	0.00172297	0.000887589	5.22111e-05	0.000417689	0.000313267	0.000365478	0.00214066	0.00146191	0.000678745	0.000574323	0.000208845	0.000730956	0.00156633	0.000730956	0.00109643
D_0__Bacteria;D_1__Actinobacteria;D_2__Actinobacteria;D_3__Corynebacteriales;D_4__Nocardiaceae;D_5__Rhodococcus	0	0	0	0	0	0	0	0	0.000104422	0	0	0	0	0.000104422	0.000104422	5.22111e-05	0	0	0
D_0__Bacteria;D_1__Actinobacteria;D_2__Actinobacteria;D_3__Frankiales;D_4__Acidothermaceae;D_5__Acidothermus	0.000261056	0.000104422	0.000417689	0.000156633	0.000156633	0.000208845	0.000156633	5.22111e-05	0.000104422	0	0.000992012	0.0004699	0.00219287	5.22111e-05	5.22111e-05	0.000208845	0.000365478	0	0.000313267
D_0__Bacteria;D_1__Actinobacteria;D_2__Actinobacteria;D_3__Frankiales;D_4__Frankiaceae;D_5__Frankia	0	0	0	0.0004699	5.22111e-05	5.22111e-05	0	0	0	0.000156633	0.000261056	0.000156633	0.000104422	0	5.22111e-05	0	0.000104422	0.000156633	0.000208845
D_0__Bacteria;D_1__Actinobacteria;D_2__Actinobacteria;D_3__Frankiales;D_4__Frankiaceae;D_5__Jatrophihabitans	0.000104422	0.000208845	0.000261056	0.000678745	0.000417689	0.000104422	5.22111e-05	0.000104422	0.000313267	0.000313267	0.00172297	0.00130528	0.00224508	0.000104422	5.22111e-05	0.000156633	0.000365478	0.000313267	0.000156633
D_0__Bacteria;D_1__Actinobacteria;D_2__Actinobacteria;D_3__Frankiales;D_4__Geodermatophilaceae;D_5__Blastococcus	0.000156633	0	0	0.000104422	0.00135749	0.000365478	0	0.000365478	0.0004699	0.000156633	5.22111e-05	0.000365478	0.000104422	0.000156633	5.22111e-05	0.000261056	0.000261056	0.000208845	0
D_0__Bacteria;D_1__Actinobacteria;D_2__Actinobacteria;D_3__Frankiales;D_4__Sporichthyaceae;D_5__uncultured	0	5.22111e-05	5.22111e-05	0.000104422	0.000156633	0	0.000104422	0.000104422	0.000208845	5.22111e-05	0.000104422	5.22111e-05	0.000156633	0	0	5.22111e-05	0	0	5.22111e-05
D_0__Bacteria;D_1__Actinobacteria;D_2__Actinobacteria;D_3__Frankiales;D_4__uncultured;Other	0.000104422	5.22111e-05	5.22111e-05	0.000104422	0.000156633	0.000156633	0	0	0.000104422	0.000104422	0.000261056	0.000156633	0.000104422	0	0.000156633	5.22111e-05	0.000574323	0	0.000313267
D_0__Bacteria;D_1__Actinobacteria;D_2__Actinobacteria;D_3__Frankiales;Other;Other	0	0	0.000104422	0.0004699	0.000313267	0	0	0	5.22111e-05	0.000522111	0.000939801	0.00109643	0.000208845	0.000156633	0.000365478	5.22111e-05	0.000678745	0.000626534	0.000156633
D_0__Bacteria;D_1__Actinobacteria;D_2__Actinobacteria;D_3__Kineosporiales;D_4__Kineosporiaceae;D_5__Angustibacter	0	0	5.22111e-05	5.22111e-05	0.000522111	0.000156633	0	5.22111e-05	5.22111e-05	0	0.000156633	0.000156633	0.000156633	5.22111e-05	0	0	5.22111e-05	0	0
D_0__Bacteria;D_1__Actinobacteria;D_2__Actinobacteria;D_3__Kineosporiales;D_4__Kineosporiaceae;D_5__Kineosporia	5.22111e-05	0	0	0	0	0	0	0	0	0	0	0	0.000313267	0	5.22111e-05	0	5.22111e-05	0	0
D_0__Bacteria;D_1__Actinobacteria;D_2__Actinobacteria;D_3__Kineosporiales;D_4__Kineosporiaceae;D_5__Quadrisphaera	0.000104422	5.22111e-05	0.000156633	0.000104422	0.000208845	0.000104422	5.22111e-05	5.22111e-05	0.000208845	0	0.000208845	0.000156633	0.000208845	0	5.22111e-05	0	0.000104422	0.000104422	5.22111e-05
D_0__Bacteria;D_1__Actinobacteria;D_2__Actinobacteria;D_3__Micrococcales;D_4__Intrasporangiaceae;Other	0.000417689	0.000156633	0.000156633	0.000104422	0.000156633	0.000156633	0.000208845	0.000417689	0.000522111	0	0.000104422	0.000261056	0.000104422	0	0.000835378	0.000313267	0.000208845	0.000156633	0.000261056
D_0__Bacteria;D_1__Actinobacteria;D_2__Actinobacteria;D_3__Micrococcales;D_4__Microbacteriaceae;D_5__Agromyces	5.22111e-05	0	0	5.22111e-05	0.000156633	0	0.000104422	5.22111e-05	0	0.000104422	0.000104422	0	5.22111e-05	0.000156633	5.22111e-05	5.22111e-05	5.22111e-05	5.22111e-05	0
D_0__Bacteria;D_1__Actinobacteria;D_2__Actinobacteria;D_3__Micrococcales;D_4__Microbacteriaceae;D_5__Microbacterium	5.22111e-05	0.000104422	0.000104422	0.000156633	0	0.000104422	0.000365478	0.000104422	5.22111e-05	0.000104422	0.0004699	5.22111e-05	0.000417689	5.22111e-05	0	5.22111e-05	5.22111e-05	5.22111e-05	0
D_0__Bacteria;D_1__Actinobacteria;D_2__Actinobacteria;D_3__Micrococcales;D_4__Microbacteriaceae;Other	5.22111e-05	0	0	0	0	0	0	0	5.22111e-05	0	0	5.22111e-05	0.000156633	0	0.000104422	0	0	0	0
D_0__Bacteria;D_1__Actinobacteria;D_2__Actinobacteria;D_3__Micrococcales;D_4__Micrococcaceae;D_5__Pseudarthrobacter	0.000208845	0.000417689	0.000522111	0.000156633	0.0018796	0.000835378	0.000104422	0.00104422	0.00177518	0.000156633	0.000313267	0.000992012	0.000365478	5.22111e-05	0.000522111	0.000522111	0.000261056	0.000104422	0.000104422
D_0__Bacteria;D_1__Actinobacteria;D_2__Actinobacteria;D_3__Micromonosporales;D_4__Micromonosporaceae;D_5__Actinoplanes	5.22111e-05	0	0	0	5.22111e-05	0	5.22111e-05	5.22111e-05	5.22111e-05	0	0.000104422	0	5.22111e-05	0	0	0	0.000261056	0	0
D_0__Bacteria;D_1__Actinobacteria;D_2__Actinobacteria;D_3__Micromonosporales;D_4__Micromonosporaceae;D_5__Dactylosporangium	0.000939801	0.0004699	0.000313267	0.00224508	0.00417689	0.00193181	0.000104422	0.000313267	0.000783167	0.000835378	0.00438574	0.00391584	0.00428131	0.000574323	0.000574323	0.0004699	0.000992012	0.00177518	0.000887589
D_0__Bacteria;D_1__Actinobacteria;D_2__Actinobacteria;D_3__Micromonosporales;D_4__Micromonosporaceae;D_5__Longispora	0	0	0	0	0	0	0	0	0	0	5.22111e-05	0.000104422	0	0	0.000104422	0.000104422	0	5.22111e-05	0.000104422
D_0__Bacteria;D_1__Actinobacteria;D_2__Actinobacteria;D_3__Micromonosporales;D_4__Micromonosporaceae;D_5__Luedemannella	0	0	5.22111e-05	0.000261056	0.000104422	0.000208845	5.22111e-05	5.22111e-05	0	5.22111e-05	0.000261056	0.000313267	0.000104422	5.22111e-05	0	0	0.000104422	0.000208845	5.22111e-05
D_0__Bacteria;D_1__Actinobacteria;D_2__Actinobacteria;D_3__Micromonosporales;D_4__Micromonosporaceae;D_5__Micromonospora	0	0	0	0.000104422	0.000104422	5.22111e-05	0	0	0.000104422	0	0.000156633	0	5.22111e-05	0	0.000156633	5.22111e-05	0.000104422	0	5.22111e-05
D_0__Bacteria;D_1__Actinobacteria;D_2__Actinobacteria;D_3__Micromonosporales;D_4__Micromonosporaceae;D_5__uncultured	0.000730956	0.000783167	0.0004699	0.00250613	0.00271498	0.00156633	0.000156633	0.000992012	0.000939801	0.00135749	0.00308046	0.00120086	0.00177518	0.00193181	0.00198402	0.00130528	0.00182739	0.0014097	0.000626534
D_0__Bacteria;D_1__Actinobacteria;D_2__Actinobacteria;D_3__Micromonosporales;D_4__Micromonosporaceae;Other	0.000992012	0.000783167	0.000887589	0.00255835	0.0125829	0.00626534	0.000522111	0.00114865	0.00433352	0.00208845	0.00934579	0.0079883	0.0195792	0.00287161	0.000783167	0.000574323	0.00344594	0.00203623	0.00156633
D_0__Bacteria;D_1__Actinobacteria;D_2__Actinobacteria;D_3__PeM15;Other;Other	0	5.22111e-05	5.22111e-05	5.22111e-05	5.22111e-05	0.000104422	0	5.22111e-05	0.000156633	0.000104422	0.000156633	0.000104422	0	5.22111e-05	5.22111e-05	0.000104422	5.22111e-05	0	0.000104422
D_0__Bacteria;D_1__Actinobacteria;D_2__Actinobacteria;D_3__Propionibacteriales;D_4__Nocardioidaceae;D_5__Kribbella	5.22111e-05	5.22111e-05	0.000261056	0.000626534	0.000522111	0.000365478	0	0	0.000104422	0.000261056	0.000574323	0.000626534	0.000313267	0.000208845	0.000522111	0.000208845	0.000417689	0.000678745	0.000261056
D_0__Bacteria;D_1__Actinobacteria;D_2__Actinobacteria;D_3__Propionibacteriales;D_4__Nocardioidaceae;D_5__Nocardioides	0.000887589	0.000678745	0.000887589	0.000992012	0.00240171	0.00104422	0.000417689	0.000835378	0.000730956	0.000313267	0.00130528	0.000730956	0.00135749	0.00114865	0.00114865	0.000783167	0.000992012	0.000835378	0.00130528
D_0__Bacteria;D_1__Actinobacteria;D_2__Actinobacteria;D_3__Propionibacteriales;D_4__Nocardioidaceae;Other	0	0	0	0	0	5.22111e-05	0	0	0	0	0	0	0	0	5.22111e-05	0	0	0	0
D_0__Bacteria;D_1__Actinobacteria;D_2__Actinobacteria;D_3__Propionibacteriales;D_4__Propionibacteriaceae;D_5__Brooklawnia	0.000104422	0	5.22111e-05	0	5.22111e-05	0.000104422	0	5.22111e-05	0	0.000104422	5.22111e-05	0	5.22111e-05	0.000104422	5.22111e-05	5.22111e-05	5.22111e-05	0	0.000104422
D_0__Bacteria;D_1__Actinobacteria;D_2__Actinobacteria;D_3__Propionibacteriales;D_4__Propionibacteriaceae;D_5__Microlunatus	0.000365478	5.22111e-05	0	0.0004699	0.000313267	0.000104422	0	5.22111e-05	5.22111e-05	0.000626534	0.000783167	0.000208845	0.000261056	0.000104422	0.0004699	5.22111e-05	0.000261056	0.000208845	0.000208845
D_0__Bacteria;D_1__Actinobacteria;D_2__Actinobacteria;D_3__Propionibacteriales;D_4__Propionibacteriaceae;D_5__Propioniciclava	0	0	5.22111e-05	0	0	0	0	0	0	0	5.22111e-05	0.000104422	0	5.22111e-05	0	5.22111e-05	0	0	0
D_0__Bacteria;D_1__Actinobacteria;D_2__Actinobacteria;D_3__Pseudonocardiales;D_4__Pseudonocardiaceae;D_5__Actinophytocola	0.000208845	5.22111e-05	0.000365478	0.00219287	0.00109643	0.000626534	5.22111e-05	0.000208845	0.000417689	0.000522111	0.00146191	0.00172297	0.00229729	0.000156633	0.000208845	0.000261056	0.000574323	0.00224508	0.000626534
D_0__Bacteria;D_1__Actinobacteria;D_2__Actinobacteria;D_3__Pseudonocardiales;D_4__Pseudonocardiaceae;D_5__Amycolatopsis	5.22111e-05	0	0	0.000104422	0	0	0	0	0	0	0.000104422	0	0	0	0	0	0	0	0
D_0__Bacteria;D_1__Actinobacteria;D_2__Actinobacteria;D_3__Pseudonocardiales;D_4__Pseudonocardiaceae;D_5__Crossiella	0	0.000104422	5.22111e-05	0.000626534	5.22111e-05	5.22111e-05	0	0	0	0.0004699	0.000417689	0.000626534	0.000104422	0.000104422	0.000365478	5.22111e-05	0.000156633	0.00292382	0.000417689
D_0__Bacteria;D_1__Actinobacteria;D_2__Actinobacteria;D_3__Pseudonocardiales;D_4__Pseudonocardiaceae;D_5__Lechevalieria	0	0	5.22111e-05	0.000104422	0.000156633	0.000208845	0	0	5.22111e-05	0	0.000313267	0.000313267	5.22111e-05	0	5.22111e-05	0	0.000104422	5.22111e-05	0
D_0__Bacteria;D_1__Actinobacteria;D_2__Actinobacteria;D_3__Pseudonocardiales;D_4__Pseudonocardiaceae;D_5__Pseudonocardia	0.000626534	0.000261056	0.0004699	0.000887589	0.00114865	0.000208845	5.22111e-05	0.0004699	0.000626534	0.000208845	0.0004699	0.000626534	0.000313267	0.000313267	0.000417689	0.00120086	0.000835378	0.000835378	0.000574323
D_0__Bacteria;D_1__Actinobacteria;D_2__Actinobacteria;D_3__Streptomycetales;D_4__Streptomycetaceae;D_5__Streptomyces	0.000626534	0.000208845	0.000417689	0.00109643	0.00172297	0.000678745	0.000104422	0.000156633	0.0004699	0.000365478	0.00308046	0.0014097	0.00297604	0.000574323	0.000313267	0.000313267	0.000574323	0.000156633	0.000208845
D_0__Bacteria;D_1__Actinobacteria;D_2__Actinobacteria;D_3__Streptosporangiales;D_4__Streptosporangiaceae;D_5__Nonomuraea	0	5.22111e-05	0	5.22111e-05	0	5.22111e-05	0	0	0	0	0	0	0	0	0.000104422	5.22111e-05	0	0	0
D_0__Bacteria;D_1__Actinobacteria;D_2__Actinobacteria;D_3__Streptosporangiales;D_4__Streptosporangiaceae;D_5__uncultured	5.22111e-05	0	0	0	0	0.000104422	0	0	5.22111e-05	0	0.000365478	0.000104422	0.000156633	5.22111e-05	0	5.22111e-05	5.22111e-05	5.22111e-05	0.000208845
D_0__Bacteria;D_1__Actinobacteria;D_2__Actinobacteria;D_3__Streptosporangiales;D_4__Streptosporangiaceae;Other	0	0	0	0.000104422	0.000156633	0.000156633	0	0	0	0	5.22111e-05	0	0	0	0	0	5.22111e-05	0	0
D_0__Bacteria;D_1__Actinobacteria;D_2__Actinobacteria;Other;Other;Other	5.22111e-05	0	0	0	0	0	0	0.000104422	5.22111e-05	0	0	0	0	5.22111e-05	0.000104422	0.000104422	0.000104422	5.22111e-05	0
D_0__Bacteria;D_1__Actinobacteria;D_2__MB-A2-108;D_3__uncultured Micromonospora sp.;D_4__uncultured Micromonospora sp.;D_5__uncultured Micromonospora sp.	0	0	5.22111e-05	0	0	0	0	0	0	0	0	5.22111e-05	5.22111e-05	0	0	0	0	0	0
D_0__Bacteria;D_1__Actinobacteria;D_2__MB-A2-108;D_3__uncultured bacterium;D_4__uncultured bacterium;D_5__uncultured bacterium	0.00198402	0.0018796	0.00182739	0.00114865	0.00156633	0.00109643	0.000156633	0.000365478	0.000208845	0.00104422	0.00386362	0.00109643	0.00109643	0.00125307	0.00193181	0.00172297	0.00130528	0.00125307	0.000678745
D_0__Bacteria;D_1__Actinobacteria;D_2__MB-A2-108;Other;Other;Other	0	0	5.22111e-05	0	5.22111e-05	0	0	0	5.22111e-05	0	0	0	0	0	0	0	0	0	0
D_0__Bacteria;D_1__Actinobacteria;D_2__Rubrobacteria;D_3__Rubrobacterales;D_4__Rubrobacteriaceae;D_5__Rubrobacter	0.000365478	0	0.000156633	0.00887589	0.00391584	0.00365478	0.000313267	0.000417689	0.000365478	0.000887589	0.0120086	0.0124785	0.00443795	0.000574323	0.00104422	0.000835378	0.000417689	0.00104422	0.000417689
D_0__Bacteria;D_1__Actinobacteria;D_2__Thermoleophilia;D_3__Gaiellales;D_4__Gaiellaceae;D_5__Gaiella	0.000939801	0.000574323	0.000835378	0.000313267	0.0004699	0.000522111	0.000104422	0	5.22111e-05	0.000156633	0.00146191	0.0014097	0.000939801	0.000208845	0.000156633	0.000208845	0.000365478	0.000365478	0.000626534
D_0__Bacteria;D_1__Actinobacteria;D_2__Thermoleophilia;D_3__Gaiellales;D_4__uncultured;D_5__uncultured bacterium	0.011382	0.00636976	0.0070485	0.00522111	0.0128439	0.00710072	0.00125307	0.00198402	0.00412468	0.00485564	0.0178562	0.0150368	0.0156633	0.0037592	0.00605649	0.00835378	0.00955464	0.00699629	0.00574323
D_0__Bacteria;D_1__Actinobacteria;D_2__Thermoleophilia;D_3__Gaiellales;D_4__uncultured;Other	0.000939801	0.000313267	0.000522111	0.000574323	0.000522111	0.000156633	5.22111e-05	0.000313267	0.000574323	0.000626534	0.000522111	0.000417689	0.000313267	0.000574323	0.000992012	0.00114865	0.00151412	0.00109643	0.000574323
D_0__Bacteria;D_1__Actinobacteria;D_2__Thermoleophilia;D_3__Solirubrobacterales;D_4__67-14;D_5__uncultured bacterium	0.00261056	0.000992012	0.00109643	0.00574323	0.00490785	0.00261056	0.000261056	0.000835378	0.0014097	0.00109643	0.00840599	0.00464679	0.00193181	0.00130528	0.00229729	0.00360257	0.00229729	0.00308046	0.0028194
D_0__Bacteria;D_1__Actinobacteria;D_2__Thermoleophilia;D_3__Solirubrobacterales;D_4__67-14;Other	5.22111e-05	0.000313267	0.000104422	0.000313267	0.000104422	5.22111e-05	0.000156633	0	0	0.000156633	0.000104422	0.000208845	0	0	0.000104422	0.000104422	0.000104422	0	0.000104422
D_0__Bacteria;D_1__Actinobacteria;D_2__Thermoleophilia;D_3__Solirubrobacterales;D_4__Solirubrobacteraceae;D_5__Conexibacter	0.000887589	0.000208845	0.000887589	0.000313267	0.000730956	0.000156633	0	5.22111e-05	0.000104422	5.22111e-05	0.000992012	0.000522111	0.000783167	0.000261056	0.000104422	0.000261056	0.000417689	0.000417689	0.000365478
D_0__Bacteria;D_1__Actinobacteria;D_2__Thermoleophilia;D_3__Solirubrobacterales;D_4__Solirubrobacteraceae;D_5__Solirubrobacter	0.00120086	0.000261056	0.000730956	0.00349815	0.00214066	0.00114865	0.000261056	0.000574323	0.000730956	0.000678745	0.00229729	0.00224508	0.000992012	0.000992012	0.000783167	0.00208845	0.0018796	0.00240171	0.00156633
D_0__Bacteria;D_1__Actinobacteria;D_2__Thermoleophilia;D_3__Solirubrobacterales;D_4__Solirubrobacteraceae;Other	0.000417689	0	0.000104422	5.22111e-05	0	5.22111e-05	0	0	0	5.22111e-05	0.000104422	5.22111e-05	0.000104422	0	5.22111e-05	0	0.000156633	0.000156633	5.22111e-05
D_0__Bacteria;D_1__Actinobacteria;D_2__Thermoleophilia;D_3__Solirubrobacterales;Other;Other	0	0.000104422	5.22111e-05	0.000104422	0.000208845	5.22111e-05	5.22111e-05	0	0	0	0.000261056	0.000313267	0.000156633	0	0.000208845	0.000313267	5.22111e-05	0	0
D_0__Bacteria;D_1__Actinobacteria;D_2__Thermoleophilia;D_3__uncultured;D_4__uncultured bacterium;D_5__uncultured bacterium	0.000365478	5.22111e-05	0.000208845	0.000104422	0.000261056	0.000261056	0	5.22111e-05	5.22111e-05	0	0.000417689	0.000104422	5.22111e-05	0.000156633	0.000104422	0.000261056	0.000208845	0	0.000156633
D_0__Bacteria;D_1__Armatimonadetes;D_2__Armatimonadia;D_3__Armatimonadales;D_4__uncultured bacterium;D_5__uncultured bacterium	0.000313267	0.000261056	0.000208845	0.000208845	0.000104422	0.000208845	0	0.000104422	0.000208845	0.000678745	0.000783167	0.0004699	0.000522111	0.000104422	0	5.22111e-05	0.000313267	0.0004699	0.000261056
D_0__Bacteria;D_1__Armatimonadetes;D_2__Armatimonadia;D_3__Armatimonadales;Other;Other	5.22111e-05	5.22111e-05	0.000156633	0	0	0	0	0.000104422	0.000104422	5.22111e-05	0.000104422	0.000156633	0.000261056	0	0	0	0	5.22111e-05	0
D_0__Bacteria;D_1__Armatimonadetes;D_2__Chthonomonadetes;D_3__Chthonomonadales;D_4__Chthonomonadaceae;D_5__Chthonomonas	0.0018796	0.00229729	0.00271498	0.0004699	0.000626534	0.000417689	0.00161855	0.00151412	0.00318488	0.000626534	0.0014097	0.00198402	0.00475121	0.000261056	0.000417689	0.000574323	0.000835378	0.000939801	0.0014097
D_0__Bacteria;D_1__Armatimonadetes;D_2__Chthonomonadetes;D_3__Chthonomonadales;D_4__uncultured bacterium;D_5__uncultured bacterium	0.0037592	0.0023495	0.004699	0.00182739	0.00151412	0.00261056	0.000939801	0.00182739	0.0032893	0.00365478	0.00177518	0.00271498	0.00730956	0.000887589	0.00125307	0.00177518	0.00172297	0.000992012	0.00250613
D_0__Bacteria;D_1__Armatimonadetes;D_2__Chthonomonadetes;D_3__Chthonomonadales;Other;Other	0.000104422	0.000417689	0.000417689	0.000104422	0	0.000208845	0	5.22111e-05	0	0.00318488	0.000104422	5.22111e-05	0	0.000730956	5.22111e-05	5.22111e-05	0.000261056	0.000156633	5.22111e-05
D_0__Bacteria;D_1__Armatimonadetes;D_2__Fimbriimonadia;D_3__Fimbriimonadales;D_4__Fimbriimonadaceae;D_5__uncultured bacterium	0.00125307	0.00214066	0.00198402	0.000313267	0.000313267	0.000887589	0.00104422	0.00167076	0.00135749	0.000678745	0.000104422	0.0004699	0.000626534	0.000522111	0.000313267	0.000574323	0.0004699	0.000261056	0.00104422
D_0__Bacteria;D_1__Armatimonadetes;D_2__Fimbriimonadia;D_3__Fimbriimonadales;D_4__Fimbriimonadaceae;Other	0.000104422	0	5.22111e-05	0	0	0	0	0	0	0.000156633	5.22111e-05	5.22111e-05	0.000104422	0	0	5.22111e-05	0.000104422	0.000104422	0.000104422
D_0__Bacteria;D_1__Armatimonadetes;D_2__Fimbriimonadia;D_3__Fimbriimonadales;D_4__uncultured bacterium;D_5__uncultured bacterium	0.000313267	0.00652639	0.000835378	0	0	0.000208845	5.22111e-05	0	0	5.22111e-05	0	0	5.22111e-05	0	0.000104422	0	5.22111e-05	0	0.000208845
D_0__Bacteria;D_1__Armatimonadetes;D_2__uncultured;D_3__uncultured bacterium;D_4__uncultured bacterium;D_5__uncultured bacterium	0.000992012	0.00114865	0.000730956	0.00104422	0.000783167	0.000574323	0.000365478	0.0004699	0.000939801	0.000730956	0.000626534	0.00109643	0.000313267	0.000522111	0.000261056	0.000939801	0.000678745	0.00120086	0.000887589
D_0__Bacteria;D_1__Armatimonadetes;D_2__uncultured;Other;Other;Other	0.000156633	5.22111e-05	0.000104422	0	0	0	0	0	0.000104422	0	5.22111e-05	0.000104422	0	0	0	0	0	0	0
D_0__Bacteria;D_1__BRC1;D_2__uncultured bacterium;D_3__uncultured bacterium;D_4__uncultured bacterium;D_5__uncultured bacterium	0.000104422	0.000417689	0.000156633	0.000156633	0.0004699	0.000313267	0.000365478	0.000208845	0	0.000417689	0.0004699	0.000156633	0.000156633	0	0.000156633	0.000261056	0.000365478	0.0004699	5.22111e-05
D_0__Bacteria;D_1__BRC1;D_2__uncultured organism;D_3__uncultured organism;D_4__uncultured organism;D_5__uncultured organism	0	0	0	0	0	0	0	0	0	0	0	0	0	0	5.22111e-05	5.22111e-05	0	0	0
D_0__Bacteria;D_1__Bacteroidetes;D_2__Bacteroidia;D_3__Bacteroidales;D_4__Bacteroidaceae;D_5__Bacteroides	0.000678745	0.000208845	0.000365478	0.000156633	0.000104422	5.22111e-05	0.0213544	0.00292382	0.00266277	0.00219287	5.22111e-05	5.22111e-05	0.00349815	0.000156633	0.00428131	0.000208845	0.000156633	5.22111e-05	0.000313267
D_0__Bacteria;D_1__Bacteroidetes;D_2__Bacteroidia;D_3__Bacteroidales;D_4__Bacteroidetes vadinHA17;D_5__uncultured bacterium	0.00104422	0.000730956	0.00109643	0.00114865	0.00114865	0.00109643	0.0014097	0.00114865	0.00135749	0.00114865	0.00104422	0.00130528	0.00120086	0.000783167	0.00125307	0.000939801	0.00125307	0.00120086	0.00161855
D_0__Bacteria;D_1__Bacteroidetes;D_2__Bacteroidia;D_3__Bacteroidales;D_4__Dysgonomonadaceae;D_5__Dysgonomonas	0	0	0.000156633	0	0	0	0	0	0	0	0	0	0	0	0	0	0	0	0
D_0__Bacteria;D_1__Bacteroidetes;D_2__Bacteroidia;D_3__Bacteroidales;D_4__Dysgonomonadaceae;D_5__Petrimonas	5.22111e-05	0.000104422	5.22111e-05	0.000104422	0.000156633	0.000104422	5.22111e-05	0.000156633	0.000104422	0.000104422	0.000104422	0.000104422	0	0.000104422	0	0.000104422	0	5.22111e-05	5.22111e-05
D_0__Bacteria;D_1__Bacteroidetes;D_2__Bacteroidia;D_3__Bacteroidales;D_4__Dysgonomonadaceae;D_5__Proteiniphilum	0	0	5.22111e-05	0	0	0	0	0	0	0	0	0	0	0	5.22111e-05	0	0	0	0
D_0__Bacteria;D_1__Bacteroidetes;D_2__Bacteroidia;D_3__Bacteroidales;D_4__GZKB124;D_5__uncultured bacterium	0	0	0	5.22111e-05	0	0	0	0.000104422	0.000104422	5.22111e-05	0	0	0	0	0	0	0	0	0
D_0__Bacteria;D_1__Bacteroidetes;D_2__Bacteroidia;D_3__Bacteroidales;D_4__Paludibacteraceae;D_5__Paludibacter	0.000156633	0.000261056	0.000156633	0	0.000104422	5.22111e-05	0.000313267	0	0.000104422	0.000104422	5.22111e-05	0.000156633	5.22111e-05	0.000104422	0.000261056	0	0.000208845	5.22111e-05	0.000156633
D_0__Bacteria;D_1__Bacteroidetes;D_2__Bacteroidia;D_3__Bacteroidales;D_4__Paludibacteraceae;D_5__uncultured	0.0004699	0.000104422	5.22111e-05	0	0	0	0	0	0	0	0	0	0	0	0	0	0	0	0
D_0__Bacteria;D_1__Bacteroidetes;D_2__Bacteroidia;D_3__Bacteroidales;D_4__Prolixibacteraceae;D_5__BSV13	5.22111e-05	0	5.22111e-05	0	0	0.000104422	0	5.22111e-05	0	0	0	0	0	5.22111e-05	0	5.22111e-05	0	0	0
D_0__Bacteria;D_1__Bacteroidetes;D_2__Bacteroidia;D_3__Bacteroidales;D_4__Prolixibacteraceae;D_5__uncultured	0	0	0	0	5.22111e-05	0	5.22111e-05	0	5.22111e-05	0	0.000104422	5.22111e-05	0	0	0	0	5.22111e-05	0	0.000104422
D_0__Bacteria;D_1__Bacteroidetes;D_2__Bacteroidia;D_3__Bacteroidales;D_4__Rikenellaceae;D_5__Alistipes	0	0	0	0	0	0	0	0	5.22111e-05	0	0	0	0	0	0	0	0	0	0
D_0__Bacteria;D_1__Bacteroidetes;D_2__Bacteroidia;D_3__Bacteroidales;D_4__Rikenellaceae;D_5__Bact-08	0	5.22111e-05	0	0	0	0	5.22111e-05	0	0	5.22111e-05	0	0	0	0	0	0	0	0	0
D_0__Bacteria;D_1__Bacteroidetes;D_2__Bacteroidia;D_3__Bacteroidales;D_4__Rikenellaceae;D_5__Blvii28 wastewater-sludge group	0.000104422	0.000156633	0	0.000104422	0.000156633	0.000156633	5.22111e-05	5.22111e-05	5.22111e-05	5.22111e-05	0.000208845	0.000104422	5.22111e-05	0.000156633	0	0.000104422	0.000104422	0.000104422	0
D_0__Bacteria;D_1__Bacteroidetes;D_2__Bacteroidia;D_3__Bacteroidales;D_4__Rikenellaceae;D_5__DMER64	0	0	0	0.000104422	0	0	0.000156633	0	0	0	0	0	0	0	5.22111e-05	5.22111e-05	0	0	0
D_0__Bacteria;D_1__Bacteroidetes;D_2__Bacteroidia;D_3__Bacteroidales;D_4__Rikenellaceae;D_5__uncultured	5.22111e-05	0	0	0	0	0	0.000156633	0	0.000104422	0	0	0	0	0	0	0	0	0	0
D_0__Bacteria;D_1__Bacteroidetes;D_2__Bacteroidia;D_3__Bacteroidales;D_4__SB-5;D_5__uncultured bacterium	5.22111e-05	0	0	0	0	0	0	0	0	0	0	0	0	0	0	0	0	0	0
D_0__Bacteria;D_1__Bacteroidetes;D_2__Bacteroidia;D_3__Bacteroidales;D_4__SB-5;D_5__uncultured organism	0	0	0	0	5.22111e-05	0	0	0	0	0	0	0	0.000104422	0	0	0	5.22111e-05	0	0
D_0__Bacteria;D_1__Bacteroidetes;D_2__Bacteroidia;D_3__Bacteroidales;D_4__Tannerellaceae;D_5__Macellibacteroides	0	0	5.22111e-05	0.000156633	5.22111e-05	5.22111e-05	5.22111e-05	0	0	0.000104422	0	0	0.000104422	5.22111e-05	0	0	0.000887589	5.22111e-05	5.22111e-05
D_0__Bacteria;D_1__Bacteroidetes;D_2__Bacteroidia;D_3__Bacteroidales;D_4__Tannerellaceae;D_5__Parabacteroides	0.000104422	0	0	0	0	0	0.00130528	0.000104422	0.000104422	0.000208845	0	0	0.000208845	0	0.000313267	5.22111e-05	5.22111e-05	0	0
D_0__Bacteria;D_1__Bacteroidetes;D_2__Bacteroidia;D_3__Bacteroidetes VC2.1 Bac22;Other;Other	0.000156633	0.000522111	5.22111e-05	0.000104422	5.22111e-05	0	0.000417689	0	0	0.000313267	5.22111e-05	0	5.22111e-05	0.000365478	0.000313267	5.22111e-05	0.000365478	0.000156633	0.000417689
D_0__Bacteria;D_1__Bacteroidetes;D_2__Bacteroidia;D_3__Chitinophagales;D_4__37-13;D_5__metagenome	5.22111e-05	0	5.22111e-05	0	5.22111e-05	0	0	5.22111e-05	0	0	5.22111e-05	0	0	0	0	0	0.000156633	0	0
D_0__Bacteria;D_1__Bacteroidetes;D_2__Bacteroidia;D_3__Chitinophagales;D_4__37-13;D_5__uncultured bacterium	0.000574323	0.000365478	0.000261056	0.000208845	0.000208845	0.000104422	0.000313267	0.000261056	0.000208845	0.000261056	0.000104422	0	0.000104422	0.000261056	0.000156633	0.000208845	0.000261056	0.000365478	0.0004699
D_0__Bacteria;D_1__Bacteroidetes;D_2__Bacteroidia;D_3__Chitinophagales;D_4__37-13;Other	5.22111e-05	0.000104422	5.22111e-05	0	0	5.22111e-05	0	0	0	0.000104422	0	0	0.000104422	0	5.22111e-05	5.22111e-05	0	0	0.000156633
D_0__Bacteria;D_1__Bacteroidetes;D_2__Bacteroidia;D_3__Chitinophagales;D_4__Chitinophagaceae;D_5__Chitinophaga	0.000208845	0	0.000261056	0.000156633	0.000417689	0.0004699	5.22111e-05	5.22111e-05	5.22111e-05	0.00224508	0.000313267	0.000208845	5.22111e-05	0	5.22111e-05	0	5.22111e-05	0.000156633	0.000313267
D_0__Bacteria;D_1__Bacteroidetes;D_2__Bacteroidia;D_3__Chitinophagales;D_4__Chitinophagaceae;D_5__Cnuella	0	0	0	5.22111e-05	0.000156633	0.000208845	0	0.000156633	5.22111e-05	0	0	0	0	0	5.22111e-05	0	0	0	0
D_0__Bacteria;D_1__Bacteroidetes;D_2__Bacteroidia;D_3__Chitinophagales;D_4__Chitinophagaceae;D_5__Ferruginibacter	0.0028194	0.00297604	0.00109643	0.000417689	0.0004699	0.000261056	0.00224508	0.00428131	0.00104422	0.000730956	0.000104422	0.000156633	5.22111e-05	0.000626534	0.00135749	0.000835378	0.00370699	0.00125307	0.00177518
D_0__Bacteria;D_1__Bacteroidetes;D_2__Bacteroidia;D_3__Chitinophagales;D_4__Chitinophagaceae;D_5__Flavihumibacter	5.22111e-05	0.000104422	0	5.22111e-05	0.000104422	0	0.00177518	0.000992012	0.000417689	0.000365478	0	0.000104422	0	5.22111e-05	0.000156633	5.22111e-05	0.000156633	0	0.000104422
D_0__Bacteria;D_1__Bacteroidetes;D_2__Bacteroidia;D_3__Chitinophagales;D_4__Chitinophagaceae;D_5__Flavisolibacter	0.00407247	0.0014097	0.00135749	0.00892811	0.00981569	0.00746619	0.00777946	0.023495	0.0190571	0.00172297	0.00642197	0.0270976	0.00882368	0.000835378	0.00360257	0.00255835	0.00266277	0.00297604	0.00245392
D_0__Bacteria;D_1__Bacteroidetes;D_2__Bacteroidia;D_3__Chitinophagales;D_4__Chitinophagaceae;D_5__Flavitalea	0.000783167	0.000313267	0.000156633	0.00720514	0.00480343	0.00428131	0.000783167	0.00297604	0.00203623	0.00151412	0.0014097	0.00120086	5.22111e-05	0.0023495	0.00193181	0.00172297	0.00109643	0.0004699	0.00167076
D_0__Bacteria;D_1__Bacteroidetes;D_2__Bacteroidia;D_3__Chitinophagales;D_4__Chitinophagaceae;D_5__Lacibacter	0	0	0	0	0	0	0.000261056	0.000104422	5.22111e-05	0	0	0	0.000261056	0.000156633	0	5.22111e-05	0	0	0
D_0__Bacteria;D_1__Bacteroidetes;D_2__Bacteroidia;D_3__Chitinophagales;D_4__Chitinophagaceae;D_5__Niabella	0	0	0	0	0	0	0	0	0	0	0	0	0.00104422	0	5.22111e-05	0	5.22111e-05	0	0
D_0__Bacteria;D_1__Bacteroidetes;D_2__Bacteroidia;D_3__Chitinophagales;D_4__Chitinophagaceae;D_5__Niastella	0.00203623	0.00125307	0.000678745	0.00428131	0.00433352	0.0028194	0.000730956	0.00198402	0.00370699	0.00339372	0.0028194	0.0051689	0.00349815	0.000887589	0.000730956	0.000992012	0.00532554	0.00208845	0.00130528
D_0__Bacteria;D_1__Bacteroidetes;D_2__Bacteroidia;D_3__Chitinophagales;D_4__Chitinophagaceae;D_5__Parafilimonas	0.0014097	0.00130528	0.00125307	0.00130528	0.00146191	0.000522111	0.000783167	0.00177518	0.000783167	0.00167076	0.00193181	0.00245392	0.00877147	0.000730956	0.000365478	0.000783167	0.0023495	0.00198402	0.00208845
D_0__Bacteria;D_1__Bacteroidetes;D_2__Bacteroidia;D_3__Chitinophagales;D_4__Chitinophagaceae;D_5__Parasediminibacterium	5.22111e-05	0	5.22111e-05	0	0	0	0	0	0	0	0	0	0	0	0	0	0.000156633	5.22111e-05	0.000417689
D_0__Bacteria;D_1__Bacteroidetes;D_2__Bacteroidia;D_3__Chitinophagales;D_4__Chitinophagaceae;D_5__Pseudoflavitalea	5.22111e-05	5.22111e-05	0.000104422	0.000104422	5.22111e-05	0.000156633	5.22111e-05	0.000156633	0	0.0018796	0.000208845	0	0	5.22111e-05	0.000104422	5.22111e-05	0.00125307	0.000417689	0.000208845
D_0__Bacteria;D_1__Bacteroidetes;D_2__Bacteroidia;D_3__Chitinophagales;D_4__Chitinophagaceae;D_5__Segetibacter	5.22111e-05	5.22111e-05	0	0.000417689	0.000730956	0.000104422	5.22111e-05	0.0004699	0.000730956	0	0.000156633	0.000992012	0	0.000104422	0.000208845	5.22111e-05	0.000313267	5.22111e-05	5.22111e-05
D_0__Bacteria;D_1__Bacteroidetes;D_2__Bacteroidia;D_3__Chitinophagales;D_4__Chitinophagaceae;D_5__Taibaiella	0	0	0	0	0	0	0	0	0	0	0	0	0	0	0	0.000156633	0	0	0
D_0__Bacteria;D_1__Bacteroidetes;D_2__Bacteroidia;D_3__Chitinophagales;D_4__Chitinophagaceae;D_5__Terrimonas	0.00960685	0.00673524	0.00522111	0.0145147	0.00814494	0.00976348	0.00443795	0.0084582	0.00381141	0.0107033	0.00344594	0.00600428	0.00386362	0.0070485	0.0070485	0.00741398	0.0127395	0.00767504	0.01582
D_0__Bacteria;D_1__Bacteroidetes;D_2__Bacteroidia;D_3__Chitinophagales;D_4__Chitinophagaceae;D_5__UTBCD1	0.000208845	0.000574323	0.000783167	0.000104422	0.000104422	5.22111e-05	0.00104422	0.000156633	5.22111e-05	0.000104422	5.22111e-05	0.000104422	0.00219287	5.22111e-05	0.000365478	0.000104422	0.00114865	0.000887589	0.00104422
D_0__Bacteria;D_1__Bacteroidetes;D_2__Bacteroidia;D_3__Chitinophagales;D_4__Chitinophagaceae;D_5__uncultured	0.0378531	0.0232862	0.0216154	0.0995144	0.0461546	0.0714248	0.0273586	0.0626012	0.0380619	0.0878714	0.0480865	0.0536731	0.0169686	0.0530987	0.059834	0.041038	0.0627056	0.0816582	0.0859918
D_0__Bacteria;D_1__Bacteroidetes;D_2__Bacteroidia;D_3__Chitinophagales;D_4__Chitinophagaceae;Other	0	0	0	0.000313267	0.000104422	5.22111e-05	0	0	0	0	0.000104422	0.000104422	0	0	0	0	5.22111e-05	0.000313267	0
D_0__Bacteria;D_1__Bacteroidetes;D_2__Bacteroidia;D_3__Chitinophagales;D_4__Saprospiraceae;D_5__Phaeodactylibacter	0	0	0	0.000104422	0.000313267	0.000104422	0.000104422	5.22111e-05	0	5.22111e-05	5.22111e-05	0	0	0	5.22111e-05	0	0	0	5.22111e-05
D_0__Bacteria;D_1__Bacteroidetes;D_2__Bacteroidia;D_3__Chitinophagales;D_4__Saprospiraceae;D_5__uncultured	0.00177518	0.0004699	0	0.0023495	0.000783167	0.00120086	0.0112254	0.00370699	0.00114865	0.00109643	5.22111e-05	0.000365478	5.22111e-05	0.00151412	0.00266277	0.000992012	0.00146191	0.0014097	0.000678745
D_0__Bacteria;D_1__Bacteroidetes;D_2__Bacteroidia;D_3__Chitinophagales;D_4__uncultured;D_5__metagenome	0	0	0	0	0	5.22111e-05	0	0	0	0	0	5.22111e-05	0	0	0	0	0	0	0
D_0__Bacteria;D_1__Bacteroidetes;D_2__Bacteroidia;D_3__Chitinophagales;D_4__uncultured;D_5__uncultured bacterium	0.00522111	0.00214066	0.0075184	0.0032893	0.00156633	0.0018796	0.000730956	0.00224508	0.00172297	0.00203623	0.000939801	0.00208845	0.000417689	0.000939801	0.00172297	0.0018796	0.00229729	0.00208845	0.00308046
D_0__Bacteria;D_1__Bacteroidetes;D_2__Bacteroidia;D_3__Cytophagales;D_4__Cyclobacteriaceae;D_5__uncultured	0	0	0	0	5.22111e-05	0	0	0	0	0	0	5.22111e-05	0	0	0	0	0	0	0
D_0__Bacteria;D_1__Bacteroidetes;D_2__Bacteroidia;D_3__Cytophagales;D_4__Cytophagaceae;D_5__Cytophaga	0.000261056	5.22111e-05	0.000313267	0	5.22111e-05	0	0.000783167	0	0.000156633	0.000313267	0	0	0	0.000104422	0.0004699	0.000156633	0.000156633	5.22111e-05	0.000574323
D_0__Bacteria;D_1__Bacteroidetes;D_2__Bacteroidia;D_3__Cytophagales;D_4__Cytophagaceae;D_5__Sporocytophaga	0.00109643	0.000208845	0.00135749	0.000104422	0.000104422	5.22111e-05	0.000626534	0.000365478	5.22111e-05	0.00208845	0.000313267	5.22111e-05	0.000104422	0.00193181	0.000261056	0.000365478	0.00292382	0.000678745	0.00114865
D_0__Bacteria;D_1__Bacteroidetes;D_2__Bacteroidia;D_3__Cytophagales;D_4__Hymenobacteraceae;D_5__Adhaeribacter	0	0	0	0	0	5.22111e-05	0	0	0	0	0	5.22111e-05	0	0	0	0	0	0	0
D_0__Bacteria;D_1__Bacteroidetes;D_2__Bacteroidia;D_3__Cytophagales;D_4__Hymenobacteraceae;D_5__Hymenobacter	0	0	5.22111e-05	0	0	0.000104422	0	0.000208845	0.000313267	0	0	5.22111e-05	0	0	0	0	5.22111e-05	0	0
D_0__Bacteria;D_1__Bacteroidetes;D_2__Bacteroidia;D_3__Cytophagales;D_4__Microscillaceae;D_5__Chryseolinea	0	0	0	0.000730956	0	0	0	0	0	0	0.000208845	0	0.000104422	5.22111e-05	0.000104422	0	0.000522111	0.000417689	0
D_0__Bacteria;D_1__Bacteroidetes;D_2__Bacteroidia;D_3__Cytophagales;D_4__Microscillaceae;D_5__Ohtaekwangia	0.000626534	0.000313267	0.000156633	0.000365478	0.000261056	0.000208845	0.00292382	0.000522111	0.000939801	0.0018796	0.000313267	0.000156633	5.22111e-05	0.000261056	0.000678745	0.000104422	0.00229729	0.000365478	0.000417689
D_0__Bacteria;D_1__Bacteroidetes;D_2__Bacteroidia;D_3__Cytophagales;D_4__Microscillaceae;D_5__uncultured	0.00699629	0.00589986	0.00542996	0.00386362	0.00203623	0.00130528	0.038323	0.0135227	0.004699	0.0218765	0.00161855	0.000783167	0.000992012	0.0188482	0.0126873	0.00313267	0.0112776	0.00631755	0.00689187
D_0__Bacteria;D_1__Bacteroidetes;D_2__Bacteroidia;D_3__Cytophagales;D_4__Microscillaceae;Other	0	0	0	0	0	0	0	0	0	0	0	0	0	5.22111e-05	0	0	5.22111e-05	0	0
D_0__Bacteria;D_1__Bacteroidetes;D_2__Bacteroidia;D_3__Cytophagales;D_4__Spirosomaceae;D_5__Dyadobacter	0.000104422	5.22111e-05	0.000104422	0	0.000104422	0	5.22111e-05	0	0.000104422	5.22111e-05	0.000208845	5.22111e-05	0	0	0.000156633	0.000313267	0.000626534	0.000104422	5.22111e-05
D_0__Bacteria;D_1__Bacteroidetes;D_2__Bacteroidia;D_3__Cytophagales;D_4__Spirosomaceae;D_5__Spirosoma	0	0	0	5.22111e-05	0	0	0	0	5.22111e-05	0	0	0	0	0	0	0	0	0	0.000208845
D_0__Bacteria;D_1__Bacteroidetes;D_2__Bacteroidia;D_3__Cytophagales;D_4__Spirosomaceae;D_5__uncultured	0	0	0	0	0	0	0	0	0	0	0	0	0	0	0	0	0.000156633	5.22111e-05	0
D_0__Bacteria;D_1__Bacteroidetes;D_2__Bacteroidia;D_3__Cytophagales;Other;Other	0	0.000417689	0.000156633	0	0	0	0.000208845	0.000156633	0	0.00109643	0	0	0	0	0	0	0.000678745	0	0.000104422
D_0__Bacteria;D_1__Bacteroidetes;D_2__Bacteroidia;D_3__Flavobacteriales;D_4__Crocinitomicaceae;D_5__Crocinitomix	0	0	0	5.22111e-05	0	0	0.000208845	0	0	0.000261056	0	0	0	0.000104422	0.000313267	0.000104422	0	5.22111e-05	0
D_0__Bacteria;D_1__Bacteroidetes;D_2__Bacteroidia;D_3__Flavobacteriales;D_4__Crocinitomicaceae;D_5__Fluviicola	5.22111e-05	0	0	0	0	0	0.000156633	0.000417689	0	0.000730956	0	0	0	5.22111e-05	0.000104422	0	5.22111e-05	0	0.000104422
D_0__Bacteria;D_1__Bacteroidetes;D_2__Bacteroidia;D_3__Flavobacteriales;D_4__Flavobacteriaceae;D_5__Flavobacterium	0.00344594	0.00412468	0.00120086	0.0032893	0.00109643	0.000626534	0.172453	0.0651073	0.00950243	0.0111732	0.000261056	0.000156633	5.22111e-05	0.00793609	0.0124263	0.00589986	0.0243304	0.0037592	0.00135749
D_0__Bacteria;D_1__Bacteroidetes;D_2__Bacteroidia;D_3__Flavobacteriales;D_4__Flavobacteriaceae;D_5__uncultured	0	0	0	0	0	0	0.000104422	0	5.22111e-05	0	0	0	0	0	0	0	0	0	0
D_0__Bacteria;D_1__Bacteroidetes;D_2__Bacteroidia;D_3__Flavobacteriales;D_4__NS9 marine group;D_5__metagenome	0.000104422	0.000208845	0	5.22111e-05	0	0	5.22111e-05	0	0	0	0	0	0	5.22111e-05	0.000156633	0	5.22111e-05	0.000104422	0.000104422
D_0__Bacteria;D_1__Bacteroidetes;D_2__Bacteroidia;D_3__Flavobacteriales;D_4__NS9 marine group;D_5__uncultured Bacteroidetes bacterium	5.22111e-05	0	0	0.000104422	0	5.22111e-05	0	5.22111e-05	0	0	5.22111e-05	0.000156633	0	0	0	0	0.000208845	0	0
D_0__Bacteria;D_1__Bacteroidetes;D_2__Bacteroidia;D_3__Flavobacteriales;D_4__NS9 marine group;D_5__uncultured bacterium	0.00135749	0.000365478	0.000417689	0.00177518	0.00120086	0.000887589	0.0004699	0.000626534	0.000104422	0.000730956	0.000261056	0.0004699	0.000104422	0.000313267	0.000678745	0.000522111	0.0023495	0.00109643	0.0023495
D_0__Bacteria;D_1__Bacteroidetes;D_2__Bacteroidia;D_3__Flavobacteriales;D_4__Weeksellaceae;D_5__Chryseobacterium	0	5.22111e-05	5.22111e-05	0.000104422	0.000104422	5.22111e-05	5.22111e-05	0.000156633	0.0004699	5.22111e-05	5.22111e-05	0	0	0	0.000156633	0.000156633	5.22111e-05	0.000783167	0.000208845
D_0__Bacteria;D_1__Bacteroidetes;D_2__Bacteroidia;D_3__SM1A07;D_4__uncultured bacterium;D_5__uncultured bacterium	0	0	0	0	0	0	0	0	0	0	0	0	0	0	0	0	0.000104422	0	5.22111e-05
D_0__Bacteria;D_1__Bacteroidetes;D_2__Bacteroidia;D_3__Sphingobacteriales;D_4__AKYH767;D_5__metagenome	0.00229729	0.00271498	0.00475121	0.00652639	0.00605649	0.00475121	0.00548217	0.00683966	0.00464679	0.00621313	0.00156633	0.00313267	0.00208845	0.00146191	0.00391584	0.00297604	0.00417689	0.00203623	0.00746619
D_0__Bacteria;D_1__Bacteroidetes;D_2__Bacteroidia;D_3__Sphingobacteriales;D_4__AKYH767;D_5__uncultured bacterium	0.00240171	0.00120086	0.0014097	0.000835378	0.000365478	0.000835378	0.00104422	0.0014097	0.000522111	0.00276719	0.0004699	0.000626534	5.22111e-05	0.000574323	0.00167076	0.000783167	0.00229729	0.000835378	0.00271498
D_0__Bacteria;D_1__Bacteroidetes;D_2__Bacteroidia;D_3__Sphingobacteriales;D_4__AKYH767;Other	0.000678745	0.000261056	0.000313267	0.00135749	0.000730956	0.000626534	0.00104422	0.00130528	0.000835378	0.00114865	0.000783167	0.000104422	0.000104422	0.000261056	0.000678745	0.000783167	0.00114865	0.000992012	0.000574323
D_0__Bacteria;D_1__Bacteroidetes;D_2__Bacteroidia;D_3__Sphingobacteriales;D_4__FFCH9454;D_5__uncultured bacterium	0.000104422	0	0.000104422	0	0	0	0	0	0	0	0	0	0	0	0	0	0	0	0.000104422
D_0__Bacteria;D_1__Bacteroidetes;D_2__Bacteroidia;D_3__Sphingobacteriales;D_4__KD3-93;D_5__uncultured bacterium	0.000365478	0.000261056	0.000313267	0	0	5.22111e-05	0.000626534	0	0	0.000104422	0	5.22111e-05	0	0.000104422	0.000313267	0.000208845	0.000678745	5.22111e-05	0.000574323
D_0__Bacteria;D_1__Bacteroidetes;D_2__Bacteroidia;D_3__Sphingobacteriales;D_4__KD3-93;Other	0.000261056	0.000365478	5.22111e-05	5.22111e-05	0.000208845	0.000156633	0.000261056	0.000104422	0.000156633	0.000835378	0	0	0	0.000104422	0.000156633	0.000261056	0.000522111	0.000261056	0.000887589
D_0__Bacteria;D_1__Bacteroidetes;D_2__Bacteroidia;D_3__Sphingobacteriales;D_4__Lentimicrobiaceae;D_5__Lentimicrobium	5.22111e-05	0	0	0	5.22111e-05	5.22111e-05	0.000104422	5.22111e-05	0	5.22111e-05	0	5.22111e-05	0	0	5.22111e-05	0.000156633	0	0	0.000104422
D_0__Bacteria;D_1__Bacteroidetes;D_2__Bacteroidia;D_3__Sphingobacteriales;D_4__Lentimicrobiaceae;D_5__uncultured bacterium	0.000104422	0.000156633	0.000104422	5.22111e-05	0.000104422	0.000208845	0.000365478	5.22111e-05	0.000261056	0.000261056	0.000104422	0.000156633	0.000104422	0.000156633	0.000104422	5.22111e-05	0.000156633	0.000104422	0.000208845
D_0__Bacteria;D_1__Bacteroidetes;D_2__Bacteroidia;D_3__Sphingobacteriales;D_4__LiUU-11-161;Other	0.000104422	0.000104422	0	5.22111e-05	0.000156633	0.000156633	0.000104422	0.000365478	0.000783167	0.000365478	0.000104422	0.000208845	0	0.000156633	0.000365478	0.000156633	0.000208845	5.22111e-05	0.000208845
D_0__Bacteria;D_1__Bacteroidetes;D_2__Bacteroidia;D_3__Sphingobacteriales;D_4__NS11-12 marine group;D_5__metagenome	0.000104422	0	0	0	0.000156633	0	0	5.22111e-05	0	5.22111e-05	0	0.000104422	0	5.22111e-05	0.000104422	5.22111e-05	0	0	5.22111e-05
D_0__Bacteria;D_1__Bacteroidetes;D_2__Bacteroidia;D_3__Sphingobacteriales;D_4__NS11-12 marine group;D_5__uncultured Bacteroidetes bacterium	0	0	0	0.000104422	0	0	0.000208845	0.000104422	0	0	0	0	0	0.000104422	0.000156633	0	0.000208845	0	5.22111e-05
D_0__Bacteria;D_1__Bacteroidetes;D_2__Bacteroidia;D_3__Sphingobacteriales;D_4__NS11-12 marine group;D_5__uncultured bacterium	0	0	0	5.22111e-05	0	0	0.000365478	5.22111e-05	5.22111e-05	0.000104422	0	0.000104422	0	0.000104422	5.22111e-05	0	0	0.000104422	0
D_0__Bacteria;D_1__Bacteroidetes;D_2__Bacteroidia;D_3__Sphingobacteriales;D_4__NS11-12 marine group;D_5__uncultured marine bacterium	0.000208845	0	0.000104422	5.22111e-05	0	0	0	0	0	5.22111e-05	0	0	0	0	0.000104422	5.22111e-05	0	0.000104422	0.000626534
D_0__Bacteria;D_1__Bacteroidetes;D_2__Bacteroidia;D_3__Sphingobacteriales;D_4__NS11-12 marine group;Other	0	0	0	5.22111e-05	0.000104422	5.22111e-05	0.000626534	0.000104422	5.22111e-05	0.000104422	0	5.22111e-05	0	5.22111e-05	0.000208845	0	0.000156633	0	5.22111e-05
D_0__Bacteria;D_1__Bacteroidetes;D_2__Bacteroidia;D_3__Sphingobacteriales;D_4__Sphingobacteriaceae;D_5__Mucilaginibacter	0.000313267	0.000522111	0.000417689	0.000156633	0.000156633	5.22111e-05	0.000208845	5.22111e-05	0.000678745	0.0004699	0.000730956	0.000156633	0.00135749	0	0.000104422	5.22111e-05	0.00120086	0.000626534	0.00245392
D_0__Bacteria;D_1__Bacteroidetes;D_2__Bacteroidia;D_3__Sphingobacteriales;D_4__Sphingobacteriaceae;D_5__Pedobacter	0	0.000313267	0	0	0.000156633	5.22111e-05	0.000104422	0.000208845	0.00198402	0.000365478	0	5.22111e-05	0	0	0	0.000104422	0.000678745	0.000208845	0
D_0__Bacteria;D_1__Bacteroidetes;D_2__Bacteroidia;D_3__Sphingobacteriales;D_4__Sphingobacteriaceae;D_5__Solitalea	0	0	0	5.22111e-05	0	5.22111e-05	0.000261056	0.000104422	0	0.000156633	0	0	0	0.000156633	5.22111e-05	0	0.000104422	0.000104422	0
D_0__Bacteria;D_1__Bacteroidetes;D_2__Bacteroidia;D_3__Sphingobacteriales;D_4__Sphingobacteriaceae;D_5__Sphingobacterium	0	0	5.22111e-05	0	0	0	5.22111e-05	0	0.000104422	0	5.22111e-05	0.000104422	5.22111e-05	0	0	0	0	0	0
D_0__Bacteria;D_1__Bacteroidetes;D_2__Bacteroidia;D_3__Sphingobacteriales;D_4__Sphingobacteriaceae;D_5__uncultured	5.22111e-05	0	0	0	0	0	0	0	0	0	0	0	0	0	0	0	5.22111e-05	0	0
D_0__Bacteria;D_1__Bacteroidetes;D_2__Bacteroidia;D_3__Sphingobacteriales;D_4__Sphingobacteriaceae;Other	0	5.22111e-05	0	0	0	0	5.22111e-05	0	0	0	0	0	0	0	0	0	0.0004699	0	0.000313267
D_0__Bacteria;D_1__Bacteroidetes;D_2__Bacteroidia;D_3__Sphingobacteriales;D_4__env.OPS 17;D_5__metagenome	0.000939801	0.000365478	0.000365478	0.000887589	0.000365478	0.000208845	0.00125307	0.000730956	0.000365478	0.00120086	0.000156633	0.000313267	5.22111e-05	0.000313267	0.00182739	0.000156633	0.000939801	0.0004699	0.000835378
D_0__Bacteria;D_1__Bacteroidetes;D_2__Bacteroidia;D_3__Sphingobacteriales;D_4__env.OPS 17;D_5__uncultured Bacteroidetes bacterium	0.00114865	0.0004699	0.000365478	0.000104422	0	0.000156633	0.0014097	0.000887589	5.22111e-05	0.00146191	5.22111e-05	0	0	0.000574323	0.000522111	0.000678745	0.00386362	0.000365478	0.000835378
D_0__Bacteria;D_1__Bacteroidetes;D_2__Bacteroidia;D_3__Sphingobacteriales;D_4__env.OPS 17;D_5__uncultured bacterium	0.00595207	0.00323709	0.00261056	0.00208845	0.00109643	0.000730956	0.00292382	0.00125307	0.000417689	0.00391584	0.000417689	0.00109643	0.000626534	0.000992012	0.00292382	0.00125307	0.00699629	0.00156633	0.00746619
D_0__Bacteria;D_1__Bacteroidetes;D_2__Bacteroidia;D_3__Sphingobacteriales;D_4__env.OPS 17;Other	0.000208845	5.22111e-05	0.000208845	0.0004699	0.000522111	0.000417689	0.000208845	0.000104422	5.22111e-05	0.000313267	5.22111e-05	0.000261056	0.000261056	5.22111e-05	0.000261056	0.0004699	0.000417689	5.22111e-05	0.0004699
D_0__Bacteria;D_1__Bacteroidetes;D_2__Bacteroidia;D_3__Sphingobacteriales;Other;Other	0.000261056	0	0	0	0	0	0	0	0	0	0	0	0	0	0.000104422	0	5.22111e-05	5.22111e-05	0.000104422
D_0__Bacteria;D_1__Bacteroidetes;D_2__Ignavibacteria;D_3__Ignavibacteriales;D_4__PHOS-HE36;Other	0	0	0	5.22111e-05	0	0	0	5.22111e-05	0	0.000104422	0	0	0	0	0	0	0	0	0
D_0__Bacteria;D_1__Bacteroidetes;D_2__Ignavibacteria;D_3__Kryptoniales;D_4__BSV26;D_5__uncultured bacterium	5.22111e-05	0.000365478	0	0.000208845	5.22111e-05	5.22111e-05	0.0004699	5.22111e-05	0.000783167	0.000104422	0	0	0	0.000156633	0	0.000104422	5.22111e-05	0.000104422	0
D_0__Bacteria;D_1__Bacteroidetes;D_2__Ignavibacteria;D_3__OPB56;D_4__uncultured bacterium;D_5__uncultured bacterium	0.00130528	0.00114865	0.000835378	0.00156633	0.00167076	0.00182739	0.000626534	0.000522111	0.00109643	0.00240171	0.000939801	0.00151412	0.00287161	0.000313267	0.000730956	0.000626534	0.000730956	0.000887589	0.00114865
D_0__Bacteria;D_1__Bacteroidetes;D_2__Ignavibacteria;D_3__OPB56;Other;Other	5.22111e-05	0	0.000261056	0	0.000104422	0	0	0	0	0	5.22111e-05	0	0	0	5.22111e-05	0	0.000104422	0.000104422	0.000678745
D_0__Bacteria;D_1__Bacteroidetes;D_2__Ignavibacteria;D_3__SJA-28;D_4__metagenome;D_5__metagenome	0.000104422	5.22111e-05	0.000104422	0.000261056	5.22111e-05	0.000261056	0	0	0	0.000261056	0.000104422	5.22111e-05	5.22111e-05	5.22111e-05	0.000104422	0.000104422	0.000208845	0.0004699	0.000156633
D_0__Bacteria;D_1__Bacteroidetes;D_2__Ignavibacteria;D_3__SJA-28;D_4__uncultured Chlorobi bacterium;D_5__uncultured Chlorobi bacterium	0	5.22111e-05	0	5.22111e-05	0	0.000104422	0	0	0.000104422	0	0	0	0	0	5.22111e-05	5.22111e-05	0.000208845	0	0.000104422
D_0__Bacteria;D_1__Bacteroidetes;D_2__Ignavibacteria;D_3__SJA-28;D_4__uncultured bacterium;D_5__uncultured bacterium	0.000522111	0.00125307	0.000365478	5.22111e-05	5.22111e-05	0.000156633	5.22111e-05	0.000730956	0	0.000887589	0.000104422	0	5.22111e-05	0.000574323	0.000208845	5.22111e-05	0.000261056	0.000104422	0.000417689
D_0__Bacteria;D_1__Bacteroidetes;D_2__Ignavibacteria;D_3__SJA-28;Other;Other	5.22111e-05	0	0	0	0.000104422	0	5.22111e-05	5.22111e-05	0	5.22111e-05	5.22111e-05	0	0	0	0	0	0	0	5.22111e-05
D_0__Bacteria;D_1__Caldiserica;D_2__Caldisericia;D_3__Caldisericales;D_4__Caldisericaceae;D_5__Caldisericum	0.000104422	0.000156633	0.000104422	0.000156633	0.000156633	0.000104422	0.000156633	5.22111e-05	5.22111e-05	5.22111e-05	5.22111e-05	0	0	0.000104422	5.22111e-05	0.000104422	0	0.000104422	0
D_0__Bacteria;D_1__Caldiserica;D_2__Caldisericia;D_3__Caldisericales;D_4__LF045;Other	0	0	0	0	0	0	5.22111e-05	0	0	0	5.22111e-05	0	0	0	0	0	0	0	0
D_0__Bacteria;D_1__Calditrichaeota;D_2__Calditrichia;D_3__Calditrichales;D_4__Calditrichaceae;D_5__uncultured bacterium	0	0	0	0	5.22111e-05	5.22111e-05	0	0	0	0	0	0	5.22111e-05	0	0	5.22111e-05	0	5.22111e-05	5.22111e-05
D_0__Bacteria;D_1__Chlamydiae;D_2__Chlamydiae;D_3__Chlamydiales;D_4__Simkaniaceae;D_5__uncultured	0	0	0	5.22111e-05	0.000104422	0	0.000417689	5.22111e-05	0.00224508	0	5.22111e-05	0	0.00381141	0	0	0.000104422	0.000156633	5.22111e-05	0
D_0__Bacteria;D_1__Chlamydiae;D_2__Chlamydiae;D_3__Chlamydiales;D_4__Simkaniaceae;Other	0	0	0	0	0	0	0	0	0	0	0	0	5.22111e-05	0	0	0	0	0	0
D_0__Bacteria;D_1__Chlamydiae;D_2__Chlamydiae;D_3__Chlamydiales;D_4__cvE6;D_5__metagenome	0	5.22111e-05	0	0	0	0	0	0	0	0	0	0	0	0	0	0	0	0	0
D_0__Bacteria;D_1__Chlamydiae;D_2__Chlamydiae;D_3__Chlamydiales;D_4__cvE6;D_5__uncultured bacterium	0.000208845	0.000417689	5.22111e-05	0	0	0	0	0	0	0	0	0	0	5.22111e-05	0	5.22111e-05	0	0	0
D_0__Bacteria;D_1__Chlamydiae;D_2__Chlamydiae;D_3__Chlamydiales;D_4__cvE6;Other	0.000208845	0	0	0	5.22111e-05	0	5.22111e-05	0.000104422	0.000104422	0	0	0	0	0	0	0	0	0	5.22111e-05
D_0__Bacteria;D_1__Chloroflexi;D_2__AD3;D_3__uncultured bacterium;D_4__uncultured bacterium;D_5__uncultured bacterium	0.00501227	0.00626534	0.0079883	0	0.000104422	0.000365478	0	5.22111e-05	0.000156633	5.22111e-05	0.000208845	5.22111e-05	0.000417689	0.000104422	0.000104422	5.22111e-05	0.000156633	0.000104422	0.000626534
D_0__Bacteria;D_1__Chloroflexi;D_2__Anaerolineae;D_3__Anaerolineales;D_4__Anaerolineaceae;D_5__Anaerolinea	0	5.22111e-05	0	5.22111e-05	5.22111e-05	0.000156633	5.22111e-05	5.22111e-05	0	0	0	0	0	5.22111e-05	0	5.22111e-05	0	5.22111e-05	0
D_0__Bacteria;D_1__Chloroflexi;D_2__Anaerolineae;D_3__Anaerolineales;D_4__Anaerolineaceae;D_5__Anaerolineaceae UCG-001	5.22111e-05	5.22111e-05	0	0	5.22111e-05	0.000104422	0	0	0.000104422	5.22111e-05	5.22111e-05	5.22111e-05	0.000104422	5.22111e-05	0	0.000104422	0.000104422	0.000104422	5.22111e-05
D_0__Bacteria;D_1__Chloroflexi;D_2__Anaerolineae;D_3__Anaerolineales;D_4__Anaerolineaceae;D_5__Flexilinea	0.000156633	0.000104422	5.22111e-05	0.000104422	0	5.22111e-05	5.22111e-05	5.22111e-05	5.22111e-05	0	5.22111e-05	0.000104422	0	0.000156633	0.000156633	0.000104422	0.000156633	5.22111e-05	0.000156633
D_0__Bacteria;D_1__Chloroflexi;D_2__Anaerolineae;D_3__Anaerolineales;D_4__Anaerolineaceae;D_5__Leptolinea	5.22111e-05	0	0.000156633	5.22111e-05	0	0.000104422	0.000208845	5.22111e-05	0.000156633	5.22111e-05	5.22111e-05	0	5.22111e-05	0.000104422	0.000156633	0	0	5.22111e-05	0
D_0__Bacteria;D_1__Chloroflexi;D_2__Anaerolineae;D_3__Anaerolineales;D_4__Anaerolineaceae;D_5__Longilinea	0.000208845	0.000156633	0.000156633	0.000313267	0.000313267	0.000574323	0.000104422	0.000208845	0.0004699	0.000208845	0.000261056	0.000261056	0.000208845	0.000522111	0.0004699	0.000261056	0.000208845	0.000208845	0.000104422
D_0__Bacteria;D_1__Chloroflexi;D_2__Anaerolineae;D_3__Anaerolineales;D_4__Anaerolineaceae;D_5__Pelolinea	0	0.000104422	0	5.22111e-05	0.000104422	0.000156633	5.22111e-05	0	0	5.22111e-05	0	5.22111e-05	5.22111e-05	0	0	0	5.22111e-05	0	5.22111e-05
D_0__Bacteria;D_1__Chloroflexi;D_2__Anaerolineae;D_3__Anaerolineales;D_4__Anaerolineaceae;D_5__UTCFX1	0.00678745	0.0056388	0.00407247	0.031901	0.0173341	0.034877	0.00939801	0.016081	0.0194225	0.0436485	0.0335196	0.0245914	0.00992012	0.0268887	0.0518979	0.0255312	0.0061087	0.0104944	0.0133661
D_0__Bacteria;D_1__Chloroflexi;D_2__Anaerolineae;D_3__Anaerolineales;D_4__Anaerolineaceae;D_5__uncultured	0.00663082	0.0061087	0.00464679	0.032893	0.0173863	0.024226	0.0209367	0.0151412	0.024226	0.0449538	0.0370177	0.0365478	0.0155589	0.0290816	0.0275675	0.0199447	0.0105467	0.00924137	0.010129
D_0__Bacteria;D_1__Chloroflexi;D_2__Anaerolineae;D_3__Ardenticatenales;D_4__uncultured;D_5__uncultured bacterium	0	0.000104422	0.000104422	0.000365478	0.000313267	0.00109643	0.000365478	0.000939801	0.000522111	0.0014097	0.0004699	0.000208845	0.000156633	0.00193181	0.00172297	0.0004699	0.000156633	0.0004699	0.000208845
D_0__Bacteria;D_1__Chloroflexi;D_2__Anaerolineae;D_3__Caldilineales;D_4__Caldilineaceae;D_5__Litorilinea	0	0	0	0.000156633	0.000156633	0.000104422	0.000365478	0.000417689	0.000208845	0.000156633	5.22111e-05	0.000261056	0	0.000261056	0.000417689	0.000261056	0	0.000156633	5.22111e-05
D_0__Bacteria;D_1__Chloroflexi;D_2__Anaerolineae;D_3__Caldilineales;D_4__Caldilineaceae;D_5__uncultured	0.000156633	0.000208845	0.000104422	0.000104422	0.000208845	5.22111e-05	0.000104422	0.000104422	5.22111e-05	0.000156633	0	0.000156633	0	0.000208845	0	0.000313267	0.000365478	0.000104422	5.22111e-05
D_0__Bacteria;D_1__Chloroflexi;D_2__Anaerolineae;D_3__RBG-13-54-9;D_4__uncultured Anaerolineaceae bacterium;D_5__uncultured Anaerolineaceae bacterium	5.22111e-05	0.000104422	5.22111e-05	0	0	0	0	5.22111e-05	0	0	0	0	0	0	0	0	0	0	0
D_0__Bacteria;D_1__Chloroflexi;D_2__Anaerolineae;D_3__RBG-13-54-9;D_4__uncultured bacterium;D_5__uncultured bacterium	0.00104422	0.000887589	0.00104422	0.000208845	0.000365478	0	0.000261056	0.000417689	0.00109643	0	0.000208845	0.000365478	0.000261056	0.000313267	0.000156633	0.0004699	0.000574323	0.000261056	0.000678745
D_0__Bacteria;D_1__Chloroflexi;D_2__Anaerolineae;D_3__RBG-13-54-9;D_4__uncultured soil bacterium;D_5__uncultured soil bacterium	0	0	0	0	0	0	0	0	0	0	0	0	0	0	0	0.000208845	0	0	0
D_0__Bacteria;D_1__Chloroflexi;D_2__Anaerolineae;D_3__SBR1031;D_4__A4b;D_5__metagenome	5.22111e-05	0	0	0	5.22111e-05	5.22111e-05	0.000156633	5.22111e-05	5.22111e-05	0.000208845	0	0	0	0	0	0	0.000208845	0	0
D_0__Bacteria;D_1__Chloroflexi;D_2__Anaerolineae;D_3__SBR1031;D_4__A4b;D_5__uncultured bacterium	0.00156633	0.000939801	0.00114865	0.00600428	0.00219287	0.00313267	0.00255835	0.0037592	0.00161855	0.00814494	0.00386362	0.00167076	0.000835378	0.00584765	0.00480343	0.00203623	0.00433352	0.00302825	0.00386362
D_0__Bacteria;D_1__Chloroflexi;D_2__Anaerolineae;D_3__SBR1031;D_4__A4b;Other	0.000208845	0.000261056	5.22111e-05	0	0	0	0.000156633	0.000104422	5.22111e-05	0.000156633	0	5.22111e-05	0.000104422	0	0	5.22111e-05	0.000261056	5.22111e-05	0.000104422
D_0__Bacteria;D_1__Chloroflexi;D_2__Anaerolineae;D_3__SBR1031;D_4__uncultured Chloroflexi bacterium;D_5__uncultured Chloroflexi bacterium	0.000261056	5.22111e-05	0.000156633	0	0	0	0	0.000104422	0	0.000208845	0	0	0	0	0	0	0.000156633	5.22111e-05	0.000261056
D_0__Bacteria;D_1__Chloroflexi;D_2__Anaerolineae;D_3__SBR1031;D_4__uncultured bacterium;D_5__uncultured bacterium	0.00976348	0.00485564	0.00496006	0.00308046	0.0023495	0.0028194	0.00130528	0.00198402	0.00250613	0.00548217	0.00261056	0.00412468	0.00924137	0.00224508	0.00266277	0.00167076	0.00511669	0.0032893	0.00621313
D_0__Bacteria;D_1__Chloroflexi;D_2__Anaerolineae;D_3__SBR1031;D_4__uncultured soil bacterium;D_5__uncultured soil bacterium	0.000261056	5.22111e-05	0.000156633	0	0.000156633	0.000835378	0.000156633	0	5.22111e-05	0.000208845	5.22111e-05	0	0	0.000522111	0.000574323	5.22111e-05	5.22111e-05	5.22111e-05	0.000208845
D_0__Bacteria;D_1__Chloroflexi;D_2__Anaerolineae;D_3__SBR1031;Other;Other	0.000156633	0	5.22111e-05	0.000104422	5.22111e-05	5.22111e-05	0	0.000104422	5.22111e-05	0.000626534	5.22111e-05	0.000522111	0.000208845	0.000156633	0.000156633	0	0.000365478	5.22111e-05	0.000208845
D_0__Bacteria;D_1__Chloroflexi;D_2__Anaerolineae;D_3__SJA-15;D_4__uncultured bacterium;D_5__uncultured bacterium	0	0	0	0	0	0	0	0	0	0	0	0	5.22111e-05	0	0	0	5.22111e-05	0	0
D_0__Bacteria;D_1__Chloroflexi;D_2__Anaerolineae;D_3__uncultured Bellilinea sp.;D_4__uncultured Bellilinea sp.;D_5__uncultured Bellilinea sp.	0.000313267	0.00120086	0.000992012	0.000104422	0.000104422	0.000156633	0.000261056	5.22111e-05	0.000678745	0.000156633	5.22111e-05	0.000156633	0.000261056	0.000156633	0.000208845	0.000156633	0.000104422	5.22111e-05	0.000156633
D_0__Bacteria;D_1__Chloroflexi;D_2__Chloroflexia;D_3__Chloroflexales;D_4__Chloroflexaceae;D_5__FFCH7168	0	0	0	0	0	0	0	0	0	0.000104422	0	5.22111e-05	0	0	0.000156633	0	0.000156633	0	0
D_0__Bacteria;D_1__Chloroflexi;D_2__Chloroflexia;D_3__Chloroflexales;D_4__Herpetosiphonaceae;D_5__Herpetosiphon	0	0	0	0	5.22111e-05	0	0	0	0	0	0	0	0	0	0	0	0	0	0
D_0__Bacteria;D_1__Chloroflexi;D_2__Chloroflexia;D_3__Chloroflexales;D_4__Roseiflexaceae;D_5__uncultured	0.00621313	0.00266277	0.00459458	0.00490785	0.00913695	0.00407247	0.00135749	0.00490785	0.00757062	0.00485564	0.00809273	0.00819715	0.0051689	0.00276719	0.00574323	0.00506448	0.00584765	0.00313267	0.00579544
D_0__Bacteria;D_1__Chloroflexi;D_2__Chloroflexia;D_3__Kallotenuales;D_4__AKIW781;D_5__uncultured bacterium	0	0	0	5.22111e-05	0	0	0	0	5.22111e-05	0	0	0	0.000156633	0	0	0.000104422	0	0	0
D_0__Bacteria;D_1__Chloroflexi;D_2__Chloroflexia;D_3__Kallotenuales;D_4__AKIW781;Other	0	0	0	0	0.000104422	0	0	0	0	0	0	5.22111e-05	0	0	0	0	0	0	0
D_0__Bacteria;D_1__Chloroflexi;D_2__Chloroflexia;D_3__Thermomicrobiales;D_4__JG30-KF-CM45;D_5__metagenome	0	5.22111e-05	0	0	0	0	5.22111e-05	0	0	0	0.000104422	5.22111e-05	0	0	0	0	0	0	0
D_0__Bacteria;D_1__Chloroflexi;D_2__Chloroflexia;D_3__Thermomicrobiales;D_4__JG30-KF-CM45;D_5__uncultured Chloroflexi bacterium	0.000104422	0	0	0.000365478	0.000313267	0.000104422	0	0	0.000104422	0	0.000783167	0.000626534	0.000104422	0.000156633	5.22111e-05	0.000104422	0.000365478	0.000156633	0.000104422
D_0__Bacteria;D_1__Chloroflexi;D_2__Chloroflexia;D_3__Thermomicrobiales;D_4__JG30-KF-CM45;D_5__uncultured bacterium	5.22111e-05	0	5.22111e-05	0	5.22111e-05	0	0	5.22111e-05	0	5.22111e-05	0.000156633	0	5.22111e-05	0.000261056	0.000104422	0	0.000104422	0	5.22111e-05
D_0__Bacteria;D_1__Chloroflexi;D_2__Chloroflexia;D_3__Thermomicrobiales;D_4__JG30-KF-CM45;Other	0	0	0	5.22111e-05	5.22111e-05	0	0	0	0	0	0	0	0	0	0	5.22111e-05	0	0	0.000104422
D_0__Bacteria;D_1__Chloroflexi;D_2__Dehalococcoidia;D_3__S085;D_4__metagenome;D_5__metagenome	5.22111e-05	0.000104422	0.000156633	5.22111e-05	0	0	0	5.22111e-05	0	5.22111e-05	5.22111e-05	0	0.000104422	0.000261056	5.22111e-05	0.000104422	0.000104422	5.22111e-05	0.000104422
D_0__Bacteria;D_1__Chloroflexi;D_2__Dehalococcoidia;D_3__S085;D_4__uncultured bacterium;D_5__uncultured bacterium	0.00135749	0.0004699	0.00120086	0.000313267	0.000365478	0.000992012	0.000156633	0.000156633	0.000417689	0.00245392	0.000365478	0.000417689	0.000261056	0.000730956	0.00114865	0.000678745	0.00146191	0.00104422	0.00114865
D_0__Bacteria;D_1__Chloroflexi;D_2__Dehalococcoidia;D_3__S085;Other;Other	0	0	0	5.22111e-05	5.22111e-05	5.22111e-05	5.22111e-05	0	0	0	0	0	5.22111e-05	0	0.000208845	5.22111e-05	0	0	5.22111e-05
D_0__Bacteria;D_1__Chloroflexi;D_2__Dehalococcoidia;D_3__SAR202 clade;D_4__uncultured bacterium;D_5__uncultured bacterium	5.22111e-05	5.22111e-05	5.22111e-05	0	5.22111e-05	0	5.22111e-05	5.22111e-05	0	0	0	0	0	0	0	5.22111e-05	5.22111e-05	0	0
D_0__Bacteria;D_1__Chloroflexi;D_2__Gitt-GS-136;D_3__uncultured bacterium;D_4__uncultured bacterium;D_5__uncultured bacterium	0.000156633	0.000261056	0.000365478	5.22111e-05	0.000208845	0.000104422	5.22111e-05	5.22111e-05	0	0	5.22111e-05	0.000104422	0.000208845	0.000156633	5.22111e-05	0.000104422	0.000208845	0	0
D_0__Bacteria;D_1__Chloroflexi;D_2__Gitt-GS-136;Other;Other;Other	0	5.22111e-05	0.000104422	0	0	0.000104422	0	0	0	0	5.22111e-05	0	0	0	0.000104422	0.000104422	0.000104422	0.000104422	0.000104422
D_0__Bacteria;D_1__Chloroflexi;D_2__JG30-KF-CM66;D_3__metagenome;D_4__metagenome;D_5__metagenome	0	5.22111e-05	5.22111e-05	0	0	0	0	0	0	0	0	0	5.22111e-05	0	0	0	0	0	0
D_0__Bacteria;D_1__Chloroflexi;D_2__JG30-KF-CM66;D_3__uncultured bacterium;D_4__uncultured bacterium;D_5__uncultured bacterium	0.000574323	0.000417689	0.000835378	5.22111e-05	0.000313267	0.000104422	5.22111e-05	5.22111e-05	0.000104422	0.000417689	5.22111e-05	0.000156633	5.22111e-05	0.000156633	5.22111e-05	0.000156633	0.000261056	0.000208845	0.000261056
D_0__Bacteria;D_1__Chloroflexi;D_2__JG30-KF-CM66;Other;Other;Other	0	0	0	0	5.22111e-05	0	0	0	0	0	0.000104422	0	0	0	0	0.000104422	0	0	0
D_0__Bacteria;D_1__Chloroflexi;D_2__KD4-96;D_3__uncultured bacterium;D_4__uncultured bacterium;D_5__uncultured bacterium	0.00250613	0.00302825	0.00208845	0.000887589	0.00104422	0.000626534	0.000208845	0.000835378	0.000313267	0.00114865	0.00146191	0.000992012	0.00151412	0.00161855	0.00109643	0.00172297	0.00224508	0.00120086	0.00135749
D_0__Bacteria;D_1__Chloroflexi;D_2__KD4-96;Other;Other;Other	0.00125307	0.00114865	0.000939801	0.0004699	0.000522111	0.0004699	0.000156633	0.000156633	0.000208845	0.000417689	0.000626534	0.000365478	0.000522111	0.000313267	0.000156633	0.000417689	0.000678745	0.000156633	0.000417689
D_0__Bacteria;D_1__Chloroflexi;D_2__Ktedonobacteria;D_3__C0119;D_4__uncultured Chloroflexi bacterium;D_5__uncultured Chloroflexi bacterium	0	0	5.22111e-05	0	5.22111e-05	0	0	0	0	0	0	0	0	0	0	0	5.22111e-05	0.000104422	0.000104422
D_0__Bacteria;D_1__Chloroflexi;D_2__Ktedonobacteria;D_3__C0119;D_4__uncultured bacterium;D_5__uncultured bacterium	0.000887589	0.00104422	0.000574323	0.0004699	0.00125307	0.000365478	0.000574323	0.00104422	0.000992012	0.000626534	0.000365478	0.00146191	0.00167076	0.000261056	0.000156633	0.000574323	0.000365478	0.000261056	0.000783167
D_0__Bacteria;D_1__Chloroflexi;D_2__Ktedonobacteria;D_3__C0119;Other;Other	0.000313267	0	0.000104422	0	0.000261056	0.000104422	0	0	5.22111e-05	5.22111e-05	0.000104422	0.000104422	0	0	0	0.000104422	0.000156633	0.000156633	5.22111e-05
D_0__Bacteria;D_1__Chloroflexi;D_2__Ktedonobacteria;D_3__Ktedonobacterales;D_4__JG30-KF-AS9;D_5__uncultured bacterium	0.000104422	0.000313267	0.000156633	5.22111e-05	0	5.22111e-05	0	0.000261056	0.000626534	0.000208845	0.000104422	5.22111e-05	0	5.22111e-05	0	5.22111e-05	0.000313267	0	0.000104422
D_0__Bacteria;D_1__Chloroflexi;D_2__Ktedonobacteria;D_3__Ktedonobacterales;D_4__Ktedonobacteraceae;D_5__1959-1	0	0	0	0	0	0.000104422	0	0	5.22111e-05	5.22111e-05	5.22111e-05	0	0	5.22111e-05	0	5.22111e-05	0.000417689	0	0.000156633
D_0__Bacteria;D_1__Chloroflexi;D_2__Ktedonobacteria;D_3__Ktedonobacterales;D_4__Ktedonobacteraceae;D_5__FCPS473	0	0	0	0	0	0	0	0	0	0	0	0	0.000104422	0	0	0	0	0	0
D_0__Bacteria;D_1__Chloroflexi;D_2__Ktedonobacteria;D_3__Ktedonobacterales;D_4__Ktedonobacteraceae;D_5__HSB OF53-F07	0.000208845	0.000313267	0.000522111	0	0	0	0	0	5.22111e-05	0	0	0	5.22111e-05	0	0	0	0	0	0
D_0__Bacteria;D_1__Chloroflexi;D_2__Ktedonobacteria;D_3__Ktedonobacterales;D_4__Ktedonobacteraceae;D_5__JG30a-KF-32	0	5.22111e-05	0.000261056	0	0	0	0	0	0.000156633	0	0	5.22111e-05	0.000104422	0	0	0	5.22111e-05	5.22111e-05	0
D_0__Bacteria;D_1__Chloroflexi;D_2__Ktedonobacteria;D_3__Ktedonobacterales;D_4__Ktedonobacteraceae;D_5__Ktedonobacter	0	5.22111e-05	0.000104422	0	0	5.22111e-05	0	0	0.000208845	0	5.22111e-05	0	5.22111e-05	0	0	5.22111e-05	0	0	0
D_0__Bacteria;D_1__Chloroflexi;D_2__Ktedonobacteria;D_3__Ktedonobacterales;D_4__Ktedonobacteraceae;D_5__uncultured	0.00433352	0.00198402	0.00297604	0.00109643	0.000104422	0	0	0	0.000156633	0.00104422	0.00109643	0.000365478	0.00308046	0.000104422	0	0	0.000417689	0.0014097	0.00156633
D_0__Bacteria;D_1__Chloroflexi;D_2__OLB14;D_3__uncultured bacterium;D_4__uncultured bacterium;D_5__uncultured bacterium	5.22111e-05	0.000156633	0	0	5.22111e-05	0	0	0	0	0	0	0	0	5.22111e-05	5.22111e-05	0	0	0	0
D_0__Bacteria;D_1__Chloroflexi;D_2__OLB14;Other;Other;Other	0	0	0	0	0	0	5.22111e-05	0.000365478	0.000104422	0.000104422	0	0	0	0.000104422	0	0.000104422	0	5.22111e-05	0
D_0__Bacteria;D_1__Chloroflexi;D_2__P2-11E;D_3__uncultured bacterium;D_4__uncultured bacterium;D_5__uncultured bacterium	0.0138882	0.0182739	0.0181173	0.000208845	0.00130528	0.00151412	0.000208845	0.000678745	0.0028194	0.0018796	0.000835378	0.00240171	0.004699	0.00109643	0.00156633	0.00381141	0.0018796	0.000522111	0.00182739
D_0__Bacteria;D_1__Chloroflexi;D_2__SHA-26;D_3__uncultured bacterium;D_4__uncultured bacterium;D_5__uncultured bacterium	0.000208845	0.000261056	0.000365478	0	5.22111e-05	0	0	5.22111e-05	0	0	0	0	0	0	0	5.22111e-05	0	0	5.22111e-05
D_0__Bacteria;D_1__Chloroflexi;D_2__TK10;D_3__uncultured Chloroflexi bacterium;D_4__uncultured Chloroflexi bacterium;D_5__uncultured Chloroflexi bacterium	0	5.22111e-05	0.000104422	0	0	0	0	0	5.22111e-05	0	0	0	0	0	0.000156633	5.22111e-05	0	0.000156633	5.22111e-05
D_0__Bacteria;D_1__Chloroflexi;D_2__TK10;D_3__uncultured bacterium;D_4__uncultured bacterium;D_5__uncultured bacterium	0.0014097	0.00135749	0.00146191	0.00229729	0.00161855	0.00193181	0.000417689	0.00109643	0.00156633	0.000992012	0.00308046	0.00553438	0.00271498	0.00167076	0.00120086	0.00172297	0.00198402	0.00104422	0.00104422
D_0__Bacteria;D_1__Chloroflexi;D_2__TK10;Other;Other;Other	0.0004699	0.00125307	0.000835378	0.000417689	0.000417689	0.000261056	5.22111e-05	0.000730956	0.00104422	5.22111e-05	0.000574323	0.000783167	0.000208845	0.000208845	0.000208845	0.000104422	0.000156633	0.000156633	0.000208845
D_0__Bacteria;D_1__Cloacimonetes;D_2__Cloacimonadia;D_3__Cloacimonadales;D_4__PBS-18;Other	0	0	5.22111e-05	0	0	0	0	0	0	0	0	0	0	0	0	0	0	0	0
D_0__Bacteria;D_1__Cloacimonetes;D_2__Cloacimonadia;D_3__Cloacimonadales;D_4__SHA-4;D_5__uncultured bacterium	0.000261056	0.000156633	0.000208845	0.000208845	5.22111e-05	0.000208845	0.000313267	0.000156633	0.000104422	0.000365478	0.000365478	0.000104422	0.000156633	0.000261056	5.22111e-05	0.000156633	5.22111e-05	0.000104422	0.000208845
D_0__Bacteria;D_1__Cloacimonetes;D_2__Cloacimonadia;D_3__Cloacimonadales;Other;Other	5.22111e-05	0	0	0	0	0	0	0	0	0	0	0	0	5.22111e-05	0	0	0	0	0
D_0__Bacteria;D_1__Cyanobacteria;D_2__Melainabacteria;D_3__Gastranaerophilales;D_4__uncultured bacterium;D_5__uncultured bacterium	5.22111e-05	0	0	0	0.000156633	0.000156633	5.22111e-05	0	0	5.22111e-05	5.22111e-05	5.22111e-05	5.22111e-05	0.000104422	0	5.22111e-05	5.22111e-05	5.22111e-05	0
D_0__Bacteria;D_1__Cyanobacteria;D_2__Melainabacteria;D_3__Obscuribacterales;D_4__uncultured bacterium;D_5__uncultured bacterium	0.000156633	0.000208845	0.000365478	0.000574323	0.000156633	0	0	0	0.0004699	0.000104422	5.22111e-05	5.22111e-05	0.000156633	0.000104422	0	0.000104422	0.0004699	5.22111e-05	0.00120086
D_0__Bacteria;D_1__Cyanobacteria;D_2__Melainabacteria;D_3__Vampirovibrionales;D_4__metagenome;D_5__metagenome	0	0	0	0	0	0	0	0	0	0	0	0.000104422	0.000835378	0	0	0	0	0	0.000261056
D_0__Bacteria;D_1__Cyanobacteria;D_2__Melainabacteria;D_3__Vampirovibrionales;D_4__uncultured bacterium;D_5__uncultured bacterium	5.22111e-05	0.000156633	0	0.000261056	0	5.22111e-05	0	0.000156633	0	0.000208845	5.22111e-05	0.000208845	5.22111e-05	5.22111e-05	5.22111e-05	0	0.000104422	0.000208845	0.000156633
D_0__Bacteria;D_1__Cyanobacteria;D_2__Oxyphotobacteria;D_3__Chloroplast;D_4__uncultured bacterium;D_5__uncultured bacterium	5.22111e-05	0	0	0.000104422	0.000313267	0.000104422	0.000522111	0.00109643	0.00114865	0	0.000208845	0.0004699	0.000156633	0	0.000104422	0.000104422	0.000208845	0	5.22111e-05
D_0__Bacteria;D_1__Cyanobacteria;D_2__Oxyphotobacteria;D_3__Chloroplast;Other;Other	0.000261056	0.000104422	0.000104422	0.000156633	0	0.000104422	0.000208845	5.22111e-05	0.000156633	5.22111e-05	0.000261056	0.000104422	0.000313267	0	5.22111e-05	0.000574323	0.000104422	5.22111e-05	0.000156633
D_0__Bacteria;D_1__Cyanobacteria;D_2__Oxyphotobacteria;D_3__Leptolyngbyales;D_4__Leptolyngbyaceae;D_5__Leptolyngbya Es-Yyy1000	0	0	0	0	5.22111e-05	0	0	0	0	0	0	0	0	0	0	0	0	0	0
D_0__Bacteria;D_1__Cyanobacteria;D_2__Oxyphotobacteria;D_3__Nostocales;D_4__Coleofasciculaceae;D_5__Microcoleus Es-Yyy1400	0	0	0	0	0	0	5.22111e-05	0.00104422	0	0	0	0	0	0	0	0	0	0	0
D_0__Bacteria;D_1__Cyanobacteria;D_2__Oxyphotobacteria;D_3__Nostocales;D_4__Coleofasciculaceae;D_5__Microcoleus PCC-7113	0	0	0	0	0	0	5.22111e-05	0.000417689	0.000261056	0	0	0	0	0	0	0	0	0	0
D_0__Bacteria;D_1__Cyanobacteria;D_2__Oxyphotobacteria;D_3__Nostocales;D_4__Coleofasciculaceae;D_5__Microcoleus SAG 1449-1a	0	0	0	0	0	0	0	0	5.22111e-05	0	0	0	0	0	0	0	0	0	0
D_0__Bacteria;D_1__Cyanobacteria;D_2__Oxyphotobacteria;D_3__Nostocales;D_4__Coleofasciculaceae;D_5__uncultured	0	0	0	0	0	0	0	0.000104422	0.000104422	0	0	0.000156633	0.000156633	0	0	0	0	0	0
D_0__Bacteria;D_1__Cyanobacteria;D_2__Oxyphotobacteria;D_3__Nostocales;D_4__Phormidiaceae;D_5__Tychonema CCAP 1459-11B	0	0	0	0	0.000104422	0.0004699	0	5.22111e-05	0.000417689	0	0	0	0	0	0	0	5.22111e-05	5.22111e-05	0
D_0__Bacteria;D_1__Cyanobacteria;D_2__Oxyphotobacteria;D_3__Nostocales;D_4__uncultured;D_5__uncultured bacterium	0	0	0	0	0	0	0	0	0	0	5.22111e-05	0.000365478	0	0	0	0	0	0	0
D_0__Bacteria;D_1__Cyanobacteria;D_2__Oxyphotobacteria;Other;Other;Other	0	0	0	0	0	0	0	0	0	0	5.22111e-05	0	0	0	0	0	0	0	0
D_0__Bacteria;D_1__Cyanobacteria;D_2__Sericytochromatia;D_3__uncultured bacterium;D_4__uncultured bacterium;D_5__uncultured bacterium	5.22111e-05	0.000104422	0	0	0	0	0	0	5.22111e-05	0	0	0	0	0	0	0	0.000261056	0	0.000104422
D_0__Bacteria;D_1__Dependentiae;D_2__Babeliae;D_3__Babeliales;D_4__Vermiphilaceae;D_5__metagenome	0	0	0	0	0	5.22111e-05	0	5.22111e-05	0	0	5.22111e-05	0.000156633	0.000261056	0	0	5.22111e-05	0	0	0
D_0__Bacteria;D_1__Dependentiae;D_2__Babeliae;D_3__Babeliales;D_4__Vermiphilaceae;D_5__uncultured bacterium	5.22111e-05	0.000417689	0.000104422	0	5.22111e-05	0.000156633	0.000208845	5.22111e-05	0	0.000104422	0	5.22111e-05	0.000104422	0.000208845	0	0	0.000208845	0.000156633	0
D_0__Bacteria;D_1__Dependentiae;D_2__Babeliae;D_3__Babeliales;D_4__Vermiphilaceae;Other	0	0.000104422	0	0	0	0	0	0	5.22111e-05	5.22111e-05	0	0	5.22111e-05	5.22111e-05	0	0	0	0.000730956	5.22111e-05
D_0__Bacteria;D_1__Dependentiae;D_2__Babeliae;D_3__Babeliales;D_4__uncultured bacterium;D_5__uncultured bacterium	0.000208845	0.000104422	5.22111e-05	0.000208845	0.000104422	0.000156633	0	0	0	0.000313267	0.000156633	5.22111e-05	5.22111e-05	0.000156633	0.000156633	0.000156633	0.000156633	0.000417689	0.000313267
D_0__Bacteria;D_1__Elusimicrobia;D_2__Elusimicrobia;D_3__FCPU453;Other;Other	5.22111e-05	0	0.000104422	0	0	0	0	0	5.22111e-05	0	0	0	0	0	0	0	0	0	0
D_0__Bacteria;D_1__Elusimicrobia;D_2__Elusimicrobia;D_3__Lineage IV;D_4__uncultured bacterium;D_5__uncultured bacterium	0.000417689	0.000156633	0.000626534	0	0	0	5.22111e-05	5.22111e-05	5.22111e-05	0	0	0	0.000104422	0	0	0	5.22111e-05	0.000156633	0
D_0__Bacteria;D_1__Elusimicrobia;D_2__Elusimicrobia;D_3__Lineage IV;Other;Other	5.22111e-05	0.000261056	0.000678745	5.22111e-05	0	0	5.22111e-05	5.22111e-05	5.22111e-05	0.000365478	0	0	0	5.22111e-05	0	0	0.000156633	0	0.000156633
D_0__Bacteria;D_1__Elusimicrobia;D_2__Elusimicrobia;D_3__MVP-88;D_4__uncultured bacterium;D_5__uncultured bacterium	0.000208845	0.000104422	0.000208845	0	0.000156633	5.22111e-05	0	5.22111e-05	0.0004699	0	0.000208845	0.000104422	0	5.22111e-05	0.000156633	5.22111e-05	0.000104422	0.000261056	0.000156633
D_0__Bacteria;D_1__Elusimicrobia;D_2__Endomicrobia;D_3__Endomicrobiales;D_4__Endomicrobiaceae;D_5__Candidatus Endomicrobium	5.22111e-05	0.000261056	5.22111e-05	0.000104422	5.22111e-05	0.000156633	0.000104422	0	0.000104422	5.22111e-05	0.000104422	0.000104422	0.000104422	5.22111e-05	0.000156633	5.22111e-05	0.000104422	0.000104422	5.22111e-05
D_0__Bacteria;D_1__Elusimicrobia;D_2__Lineage IIa;D_3__uncultured bacterium;D_4__uncultured bacterium;D_5__uncultured bacterium	0.000678745	0.00109643	0.00156633	0.000626534	0.0004699	0.000208845	0	0.000156633	0.000104422	0.000261056	0.000730956	0.00114865	0.000939801	0.000208845	0.000104422	0.000208845	0.000730956	0.0004699	0.00167076
D_0__Bacteria;D_1__Elusimicrobia;D_2__Lineage IIa;Other;Other;Other	0.000887589	0.00219287	0.00130528	0.000156633	0.000261056	0.000313267	0.000104422	0	0.000208845	0.000208845	0.000261056	0.000365478	0.00109643	5.22111e-05	5.22111e-05	0.000156633	0.000208845	0.000156633	0.000522111
D_0__Bacteria;D_1__Elusimicrobia;D_2__Lineage IIb;D_3__uncultured bacterium;D_4__uncultured bacterium;D_5__uncultured bacterium	0.000887589	0.000835378	0.00130528	0.000156633	0.000156633	0	0.000156633	5.22111e-05	0.000156633	0.000156633	0.000313267	0.000365478	0.000261056	5.22111e-05	0.0004699	0.000104422	0.000313267	0.000365478	0.000678745
D_0__Bacteria;D_1__Elusimicrobia;D_2__Lineage IIb;Other;Other;Other	0.000104422	0.000104422	0.000522111	0.000156633	0.000104422	0.000104422	5.22111e-05	0.000156633	5.22111e-05	0.000104422	5.22111e-05	0.000313267	5.22111e-05	0	0.000104422	5.22111e-05	0	5.22111e-05	0.000104422
D_0__Bacteria;D_1__Elusimicrobia;D_2__Lineage IIc;D_3__uncultured bacterium;D_4__uncultured bacterium;D_5__uncultured bacterium	0.000365478	0.000417689	0.0004699	0	0	0	0.000104422	0	5.22111e-05	5.22111e-05	0	0	0	5.22111e-05	0	0	0.000104422	0	5.22111e-05
D_0__Bacteria;D_1__Elusimicrobia;D_2__Lineage IIc;Other;Other;Other	5.22111e-05	0	0	0	0	0	0	0.000104422	0	0	5.22111e-05	0	0	0.000104422	5.22111e-05	0	0	0	0
D_0__Bacteria;D_1__Elusimicrobia;Other;Other;Other;Other	0.000104422	0.000417689	0.000522111	0	0	0	0	0	0	0	0	0	0	0	0	0	0	0	0
D_0__Bacteria;D_1__Entotheonellaeota;D_2__Entotheonellia;D_3__Entotheonellales;D_4__Entotheonellaceae;D_5__uncultured bacterium	0.00114865	0.0004699	0.000730956	0.00135749	0.000887589	0.000626534	0	0.000365478	0.000887589	0.00104422	0.0014097	0.000835378	0.000156633	0.000730956	0.00109643	0.000992012	0.00172297	0.00109643	0.000626534
D_0__Bacteria;D_1__Epsilonbacteraeota;D_2__Campylobacteria;D_3__Campylobacterales;D_4__Arcobacteraceae;D_5__Arcobacter	0	0	0	0	0	0	0	0	0	0	0	5.22111e-05	0.000104422	0	0	0	0	0	0
D_0__Bacteria;D_1__Epsilonbacteraeota;D_2__Campylobacteria;D_3__Campylobacterales;D_4__Sulfurospirillaceae;D_5__Sulfurospirillum	0.000417689	0.0004699	0.000835378	0.000522111	0.000313267	0.000626534	0.000417689	0.000417689	0.000522111	0.000574323	0.000626534	0.000626534	0.000261056	0.000365478	0.000522111	0.000678745	0.000261056	0.000522111	0.000261056
D_0__Bacteria;D_1__Epsilonbacteraeota;D_2__Campylobacteria;D_3__Campylobacterales;D_4__uncultured;D_5__uncultured bacterium	0	0	0	0	0	0	0	5.22111e-05	0	0	0	0	0	5.22111e-05	0	0	0	0	0
D_0__Bacteria;D_1__FBP;D_2__uncultured bacterium;D_3__uncultured bacterium;D_4__uncultured bacterium;D_5__uncultured bacterium	0.000156633	5.22111e-05	5.22111e-05	0.000208845	0.000313267	0.000208845	0.000104422	0.000261056	0.000156633	0	0.000156633	0.000104422	0.000104422	5.22111e-05	0	0	5.22111e-05	0.000156633	0.000104422
D_0__Bacteria;D_1__FBP;D_2__uncultured soil bacterium;D_3__uncultured soil bacterium;D_4__uncultured soil bacterium;D_5__uncultured soil bacterium	0	0	0	0	0.000156633	0	0	0	5.22111e-05	0	5.22111e-05	0.000104422	0	0	0	0	0	0	0
D_0__Bacteria;D_1__FCPU426;D_2__metagenome;D_3__metagenome;D_4__metagenome;D_5__metagenome	0.0004699	0.000365478	0.000208845	0	0.000156633	0	0.000156633	0.000261056	0.000104422	0.000783167	0	0	5.22111e-05	0.000104422	0.000678745	0.000417689	0.000835378	0.000156633	0.00172297
D_0__Bacteria;D_1__FCPU426;D_2__uncultured bacterium;D_3__uncultured bacterium;D_4__uncultured bacterium;D_5__uncultured bacterium	0.000261056	0.000574323	0.000417689	0	0	5.22111e-05	0.0004699	0.000208845	0.000208845	0.000574323	0	0	5.22111e-05	0.000156633	5.22111e-05	0.000208845	0.00109643	0.000313267	0.000992012
D_0__Bacteria;D_1__Fibrobacteres;D_2__Chitinivibrionia;D_3__uncultured;D_4__uncultured bacterium;D_5__uncultured bacterium	0	0	0	0	0	0	0	0	0	0.000365478	5.22111e-05	0	0	0	0	0	0	5.22111e-05	5.22111e-05
D_0__Bacteria;D_1__Fibrobacteres;D_2__Chitinivibrionia;D_3__uncultured;Other;Other	0	0	0	0	5.22111e-05	0	0	0	0	0.000104422	0	0	0	0	0	0	0	5.22111e-05	0
D_0__Bacteria;D_1__Fibrobacteres;D_2__Fibrobacteria;D_3__Fibrobacterales;D_4__Fibrobacteraceae;D_5__possible genus 04	0.000417689	0.000208845	0.000417689	0.000156633	5.22111e-05	0.000156633	0	0	0	0.0004699	5.22111e-05	0.000104422	0	0	5.22111e-05	0	0.000365478	0	5.22111e-05
D_0__Bacteria;D_1__Fibrobacteres;D_2__Fibrobacteria;D_3__Fibrobacterales;D_4__Fibrobacteraceae;D_5__uncultured	5.22111e-05	0	0	0	0	0	5.22111e-05	0	0	5.22111e-05	0	0	0	0	5.22111e-05	0	0	0	0
D_0__Bacteria;D_1__Firmicutes;D_2__BRH-c20a;D_3__uncultured bacterium;D_4__uncultured bacterium;D_5__uncultured bacterium	0.000365478	0.000156633	0.000313267	0.000208845	0.000261056	5.22111e-05	0.000104422	0.000208845	0.000261056	0.000417689	0.000208845	0.000313267	0.000208845	0.000365478	5.22111e-05	0.000261056	0.000104422	0.000313267	0.000365478
D_0__Bacteria;D_1__Firmicutes;D_2__Bacilli;D_3__Bacillales;D_4__Bacillaceae;D_5__Bacillus	0.00130528	0.000887589	0.000992012	0.00219287	0.00161855	0.000783167	0.000626534	0.000783167	0.0014097	0.00156633	0.00621313	0.00120086	0.00271498	0.000626534	0.004699	0.000522111	0.00114865	0.0014097	0.000783167
D_0__Bacteria;D_1__Firmicutes;D_2__Bacilli;D_3__Bacillales;D_4__Family XII;D_5__Exiguobacterium	0.0175952	0.0152457	0.0201535	0.0260534	0.0182217	0.0389495	0.0265755	0.0216154	0.0447972	0.0280896	0.0568057	0.0408813	0.112045	0.0243826	0.0259489	0.0113298	0.0127395	0.0359735	0.0177518
D_0__Bacteria;D_1__Firmicutes;D_2__Bacilli;D_3__Bacillales;D_4__Planococcaceae;D_5__Lysinibacillus	0.000156633	5.22111e-05	0.000156633	0.000208845	0.000104422	0.000104422	0.000104422	0.000104422	0	0.000104422	0.000208845	0.000208845	0.000313267	0.000104422	0.000365478	0.000208845	0.000104422	0.000261056	5.22111e-05
D_0__Bacteria;D_1__Firmicutes;D_2__Bacilli;D_3__Lactobacillales;D_4__Enterococcaceae;D_5__Enterococcus	0	5.22111e-05	0.000104422	0.000104422	0	0.000104422	5.22111e-05	0	0.000104422	0.000313267	0.000208845	0.000156633	0.0004699	0.000208845	0	5.22111e-05	0	0.000156633	0
D_0__Bacteria;D_1__Firmicutes;D_2__Bacilli;D_3__Lactobacillales;D_4__Streptococcaceae;D_5__Lactococcus	0	0	0	5.22111e-05	5.22111e-05	5.22111e-05	0	0	0	0	0	5.22111e-05	0.000104422	0	0	0	5.22111e-05	5.22111e-05	5.22111e-05
D_0__Bacteria;D_1__Firmicutes;D_2__Bacilli;D_3__Lactobacillales;D_4__Streptococcaceae;D_5__Streptococcus	0	0.000156633	0.000104422	0.000261056	0.000104422	0.000156633	0.000156633	5.22111e-05	5.22111e-05	0.000104422	5.22111e-05	0	5.22111e-05	0.000104422	5.22111e-05	0	0	0	0
D_0__Bacteria;D_1__Firmicutes;D_2__Clostridia;D_3__Clostridiales;D_4__Christensenellaceae;D_5__Christensenellaceae R-7 group	0	5.22111e-05	0	0	0	0.000104422	0	0	0	5.22111e-05	0	0	0	0	5.22111e-05	0	0	0	0
D_0__Bacteria;D_1__Firmicutes;D_2__Clostridia;D_3__Clostridiales;D_4__Clostridiaceae 1;D_5__Clostridium sensu stricto 1	0	0	5.22111e-05	0.000104422	0	5.22111e-05	0	0.000208845	5.22111e-05	0	5.22111e-05	0	5.22111e-05	0	5.22111e-05	0	0	0	0
D_0__Bacteria;D_1__Firmicutes;D_2__Clostridia;D_3__Clostridiales;D_4__Clostridiaceae 1;D_5__Clostridium sensu stricto 13	5.22111e-05	0	0	0	0	0	0	0	0	0	0	0	0	0	5.22111e-05	0	0	0	5.22111e-05
D_0__Bacteria;D_1__Firmicutes;D_2__Clostridia;D_3__Clostridiales;D_4__Family XI;D_5__Sedimentibacter	0.000104422	0.000156633	0	5.22111e-05	0	0	0.000261056	0	0.000156633	0.000156633	0	0.000104422	0	0	5.22111e-05	0.000208845	5.22111e-05	0.000104422	0.000156633
D_0__Bacteria;D_1__Firmicutes;D_2__Clostridia;D_3__Clostridiales;D_4__Family XII;D_5__Acidaminobacter	0	0	0	0	0	0	0	0	0	0	0	5.22111e-05	0	0	0	0	0	0	0
D_0__Bacteria;D_1__Firmicutes;D_2__Clostridia;D_3__Clostridiales;D_4__Lachnospiraceae;D_5__Blautia	0	0	0	0	0	0	5.22111e-05	5.22111e-05	0	0	0	0	0	0	0	0	0	0	0
D_0__Bacteria;D_1__Firmicutes;D_2__Clostridia;D_3__Clostridiales;D_4__Lachnospiraceae;D_5__Lachnospira	0	0	0	0	0	0	0	5.22111e-05	0	0	0	0	0	0	5.22111e-05	0	0	0	0
D_0__Bacteria;D_1__Firmicutes;D_2__Clostridia;D_3__Clostridiales;D_4__Lachnospiraceae;D_5__Lachnospiraceae NK4A136 group	0	0	0	0	0	0	0.000156633	5.22111e-05	0	5.22111e-05	0	0	0	0	5.22111e-05	0	0	0	0
D_0__Bacteria;D_1__Firmicutes;D_2__Clostridia;D_3__Clostridiales;D_4__Lachnospiraceae;D_5__Lachnospiraceae UCG-001	0	0	0	0	0	0	5.22111e-05	0	5.22111e-05	0	0	0	0	0	0	0	0	0	0
D_0__Bacteria;D_1__Firmicutes;D_2__Clostridia;D_3__Clostridiales;D_4__Lachnospiraceae;D_5__Roseburia	0	0	0	0	0	0	0.000313267	0.000104422	5.22111e-05	0.000104422	0	0	0	0	0.000104422	0	0	0	0
D_0__Bacteria;D_1__Firmicutes;D_2__Clostridia;D_3__Clostridiales;D_4__Peptostreptococcaceae;D_5__Intestinibacter	5.22111e-05	0	0	0	0	0	5.22111e-05	0	0	0	0	0	0	0	0	0	0	0	0
D_0__Bacteria;D_1__Firmicutes;D_2__Clostridia;D_3__Clostridiales;D_4__Peptostreptococcaceae;D_5__Terrisporobacter	0	0	0	5.22111e-05	0	5.22111e-05	5.22111e-05	0	0	0	0	5.22111e-05	0	0	0	0	0	0	0
D_0__Bacteria;D_1__Firmicutes;D_2__Clostridia;D_3__Clostridiales;D_4__Ruminococcaceae;D_5__Butyricicoccus	0	0	0	0	0	0	5.22111e-05	5.22111e-05	0	0	0	0	0	0	0	0	0	0	0
D_0__Bacteria;D_1__Firmicutes;D_2__Clostridia;D_3__Clostridiales;D_4__Ruminococcaceae;D_5__CAG-352	0	0	0	0	0	0	0	0	5.22111e-05	0	0	0	0	0	0	0	0	0	0
D_0__Bacteria;D_1__Firmicutes;D_2__Clostridia;D_3__Clostridiales;D_4__Ruminococcaceae;D_5__Faecalibacterium	5.22111e-05	0	0.000104422	5.22111e-05	0	5.22111e-05	0.00120086	0.000156633	0.000104422	5.22111e-05	0	0	0.000104422	0	0.000313267	5.22111e-05	0	0	5.22111e-05
D_0__Bacteria;D_1__Firmicutes;D_2__Clostridia;D_3__Clostridiales;D_4__Ruminococcaceae;D_5__Flavonifractor	5.22111e-05	0	0	0	0	0	5.22111e-05	0	0	0	0	0	5.22111e-05	0	5.22111e-05	0	0	0	0
D_0__Bacteria;D_1__Firmicutes;D_2__Clostridia;D_3__Clostridiales;D_4__Ruminococcaceae;D_5__Ruminococcaceae UCG-013	0	0	0	0	0	0	0.000104422	0	5.22111e-05	0	0	0	0	0	0	0	0	0	0
D_0__Bacteria;D_1__Firmicutes;D_2__Clostridia;D_3__Clostridiales;D_4__Syntrophomonadaceae;D_5__Syntrophomonas	0	0	0	5.22111e-05	5.22111e-05	0	0	0	0	0	0	0	0	5.22111e-05	0	5.22111e-05	0	0	0.000104422
D_0__Bacteria;D_1__Firmicutes;D_2__Erysipelotrichia;D_3__Erysipelotrichales;D_4__Erysipelotrichaceae;D_5__Erysipelotrichaceae UCG-004	5.22111e-05	5.22111e-05	5.22111e-05	5.22111e-05	0	0.000156633	0	0	0	5.22111e-05	0	0	0	5.22111e-05	0	0.000156633	0	0	0
D_0__Bacteria;D_1__Firmicutes;D_2__Erysipelotrichia;D_3__Erysipelotrichales;D_4__Erysipelotrichaceae;D_5__Turicibacter	0	0	5.22111e-05	0	5.22111e-05	0	0.000104422	0	0.000104422	0	0	0	5.22111e-05	0	0	0	0	0	0
D_0__Bacteria;D_1__Firmicutes;D_2__Negativicutes;D_3__Selenomonadales;D_4__Acidaminococcaceae;D_5__uncultured	5.22111e-05	0	0.000104422	5.22111e-05	0	0.000104422	0	0.000156633	0	0	0.000104422	0	5.22111e-05	0.000104422	0	0	0	0	0
D_0__Bacteria;D_1__Firmicutes;D_2__Negativicutes;D_3__Selenomonadales;D_4__Veillonellaceae;D_5__Dialister	0	0	0	0	0	0	0.000156633	0	0	0	0	0	0	0	0	0	0	0	0
D_0__Bacteria;D_1__Firmicutes;D_2__Negativicutes;D_3__Selenomonadales;D_4__Veillonellaceae;D_5__Pelosinus	0.000104422	0	5.22111e-05	0	0	0	0	0	0	0	0	0	0	0	0	0	0	5.22111e-05	0.000104422
D_0__Bacteria;D_1__Firmicutes;D_2__Negativicutes;D_3__Selenomonadales;D_4__Veillonellaceae;D_5__Veillonella	5.22111e-05	0	5.22111e-05	0	0	0	0.000104422	0	0	0	0	0	0	0	0	0	5.22111e-05	0	0
D_0__Bacteria;D_1__Firmicutes;D_2__Negativicutes;D_3__Selenomonadales;D_4__Veillonellaceae;D_5__uncultured	5.22111e-05	0	0	5.22111e-05	5.22111e-05	0	0	0	0	5.22111e-05	0	5.22111e-05	0.000104422	0.000104422	0.000104422	0.000156633	5.22111e-05	5.22111e-05	0
D_0__Bacteria;D_1__GAL15;D_2__uncultured bacterium;D_3__uncultured bacterium;D_4__uncultured bacterium;D_5__uncultured bacterium	0	0	0	5.22111e-05	0	0.000156633	0	0	0	0	5.22111e-05	0	0	0.000208845	0	5.22111e-05	0	0	0
D_0__Bacteria;D_1__Gemmatimonadetes;D_2__AKAU4049;D_3__uncultured bacterium;D_4__uncultured bacterium;D_5__uncultured bacterium	0	0	0	0	0	0	0	0	0	0	0	0	0	0.000156633	0.000208845	0.000156633	0	0	0
D_0__Bacteria;D_1__Gemmatimonadetes;D_2__BD2-11 terrestrial group;D_3__uncultured bacterium;D_4__uncultured bacterium;D_5__uncultured bacterium	0	0.000261056	0	0.000104422	0.000208845	0	0.000104422	0.000730956	0.000104422	0.000208845	0	0	5.22111e-05	0.000365478	0.000313267	0.000208845	5.22111e-05	5.22111e-05	0.000104422
D_0__Bacteria;D_1__Gemmatimonadetes;D_2__BD2-11 terrestrial group;Other;Other;Other	0	0	0	0	0	0	0	5.22111e-05	0	0	0	0	0	0.000417689	0	0	0	0	0
D_0__Bacteria;D_1__Gemmatimonadetes;D_2__Gemmatimonadetes;D_3__Gemmatimonadales;D_4__Gemmatimonadaceae;D_5__Gemmatimonas	0.00386362	0.0032893	0.00334151	0.00417689	0.00851042	0.00276719	0.00428131	0.0123218	0.0340417	0.00130528	0.00318488	0.00939801	0.00589986	0.00302825	0.00271498	0.00443795	0.00339372	0.00182739	0.00271498
D_0__Bacteria;D_1__Gemmatimonadetes;D_2__Gemmatimonadetes;D_3__Gemmatimonadales;D_4__Gemmatimonadaceae;D_5__Gemmatirosa	0.000104422	0	0.000261056	0.000522111	0.000783167	0.000835378	5.22111e-05	0.000730956	0.000365478	0.000783167	0.000365478	0.000574323	0.000104422	0.000417689	0.000365478	0.000208845	0.000313267	5.22111e-05	5.22111e-05
D_0__Bacteria;D_1__Gemmatimonadetes;D_2__Gemmatimonadetes;D_3__Gemmatimonadales;D_4__Gemmatimonadaceae;D_5__uncultured	0.0449538	0.0510103	0.0457892	0.0124785	0.0164987	0.0147758	0.0109121	0.0365478	0.0752363	0.0173863	0.00866705	0.0151412	0.0431786	0.027202	0.0211455	0.0260534	0.0115387	0.0128962	0.0276197
D_0__Bacteria;D_1__Gemmatimonadetes;D_2__Gemmatimonadetes;D_3__Gemmatimonadales;D_4__Gemmatimonadaceae;Other	0.00182739	0.00146191	0.00146191	0.00146191	0.00349815	0.00120086	0.00135749	0.00250613	0.00344594	0.000783167	0.000626534	0.0004699	0.000417689	0.000783167	0.00182739	0.00266277	0.000783167	0.000992012	0.00120086
D_0__Bacteria;D_1__Gemmatimonadetes;D_2__Longimicrobia;D_3__Longimicrobiales;D_4__Longimicrobiaceae;D_5__metagenome	0.000104422	5.22111e-05	0	0.000208845	0.000104422	0	0	0	0.000261056	0	0	0	0	0	0.000104422	0	0	0	0.000678745
D_0__Bacteria;D_1__Gemmatimonadetes;D_2__Longimicrobia;D_3__Longimicrobiales;D_4__Longimicrobiaceae;D_5__uncultured bacterium	5.22111e-05	0	0	0.000365478	0.000156633	0.000156633	0	0.000365478	0	0	5.22111e-05	5.22111e-05	0	5.22111e-05	0.000156633	5.22111e-05	0.000104422	0	0.0004699
D_0__Bacteria;D_1__Gemmatimonadetes;D_2__Longimicrobia;D_3__Longimicrobiales;D_4__Longimicrobiaceae;Other	0.000156633	0	0	0.000417689	0.000261056	0	0.000156633	0.000626534	0.000208845	5.22111e-05	0.000104422	0.0004699	0	5.22111e-05	0	5.22111e-05	0.000156633	5.22111e-05	0.000208845
D_0__Bacteria;D_1__Gemmatimonadetes;D_2__S0134 terrestrial group;D_3__uncultured bacterium;D_4__uncultured bacterium;D_5__uncultured bacterium	0	5.22111e-05	5.22111e-05	0.000104422	5.22111e-05	0.000104422	0.000208845	0.000104422	0.000522111	0.000104422	0.000208845	0	0	0.00125307	0.0004699	0.000208845	0.000104422	0.000104422	0
D_0__Bacteria;D_1__Gemmatimonadetes;D_2__S0134 terrestrial group;Other;Other;Other	5.22111e-05	0	0	0.000104422	0	0	0	0	0	0	0	0	0	0	0	0	0	5.22111e-05	0
D_0__Bacteria;D_1__Hydrogenedentes;D_2__Hydrogenedentia;D_3__Hydrogenedentiales;D_4__Hydrogenedensaceae;D_5__uncultured bacterium	0	0.000156633	5.22111e-05	0	5.22111e-05	0	0.000104422	0.000208845	5.22111e-05	0	0	0	0	0	0.000104422	5.22111e-05	5.22111e-05	0	0
D_0__Bacteria;D_1__Hydrogenedentes;D_2__Hydrogenedentia;D_3__Hydrogenedentiales;D_4__Hydrogenedensaceae;Other	0	0	0	0	0	0	0.000156633	0	0	0	0	0	0	0	0	0	0	0	0
D_0__Bacteria;D_1__Kiritimatiellaeota;D_2__Kiritimatiellae;D_3__WCHB1-41;D_4__uncultured bacterium;D_5__uncultured bacterium	0.000208845	0.000261056	0.000313267	0.000156633	0.000156633	0.000104422	0.000208845	0.000156633	0.000156633	0.000104422	0.000261056	0.000365478	0.000208845	0.000417689	0.000104422	0.000313267	0.000208845	0.000208845	0.000313267
D_0__Bacteria;D_1__Latescibacteria;D_2__Latescibacteria;D_3__Latescibacterales;D_4__Latescibacteraceae;D_5__uncultured bacterium	0.0004699	0.00208845	0.000417689	0.000104422	0.000313267	0.000104422	0.000730956	0.000730956	0.000783167	0.00125307	0	0	0	0.0032893	0.00172297	0.000626534	0.0014097	0.00339372	0.000417689
D_0__Bacteria;D_1__Latescibacteria;D_2__uncultured bacterium;D_3__uncultured bacterium;D_4__uncultured bacterium;D_5__uncultured bacterium	0.00882368	0.0201535	0.0145669	0.0018796	0.00261056	0.00318488	0.00208845	0.0032893	0.00490785	0.00600428	0.00391584	0.00120086	0.0037592	0.010129	0.00412468	0.00595207	0.00777946	0.00522111	0.00683966
D_0__Bacteria;D_1__Latescibacteria;Other;Other;Other;Other	0.00198402	0.00621313	0.00407247	0.000574323	0.000678745	0.000730956	0.000313267	0.000522111	0.000626534	0.00313267	0.000313267	0.000365478	0.000574323	0.00741398	0.00114865	0.000626534	0.0028194	0.00125307	0.000992012
D_0__Bacteria;D_1__Modulibacteria;D_2__Moduliflexia;D_3__Moduliflexales;D_4__Moduliflexaceae;D_5__uncultured organism	0	5.22111e-05	0	0	0	0	0	5.22111e-05	0	0	0	0	0	0	0	0	5.22111e-05	5.22111e-05	0
D_0__Bacteria;D_1__Nitrospirae;D_2__Nitrospira;D_3__Nitrospirales;D_4__Nitrospiraceae;D_5__Nitrospira	0.000730956	0.00856263	0.000783167	0.000835378	0.00542996	0.00313267	0.00511669	0.00971127	0.0070485	0.000261056	0.000522111	0.00114865	0.000626534	0.00537775	0.00344594	0.00506448	0.000313267	0.000208845	0.000261056
D_0__Bacteria;D_1__Nitrospirae;D_2__Thermodesulfovibrionia;D_3__uncultured;D_4__uncultured bacterium;D_5__uncultured bacterium	0.000104422	5.22111e-05	0.000208845	0.000156633	0.000208845	5.22111e-05	0.000208845	0.000104422	0.000313267	5.22111e-05	0.000208845	0.000156633	0.000261056	0.000208845	5.22111e-05	0.000156633	0	0.000313267	0.000208845
D_0__Bacteria;D_1__Omnitrophicaeota;D_2__Omnitrophia;D_3__Omnitrophales;D_4__Omnitrophaceae;D_5__Candidatus Omnitrophus	5.22111e-05	0.000104422	0.000156633	0.000104422	0.000104422	0	5.22111e-05	0	0	5.22111e-05	0	0	5.22111e-05	5.22111e-05	0	0	5.22111e-05	0.000104422	0
D_0__Bacteria;D_1__Omnitrophicaeota;D_2__Omnitrophica WOR_2 bacterium RIFCSPLOWO2_12_FULL_51_24;D_3__Omnitrophica WOR_2 bacterium RIFCSPLOWO2_12_FULL_51_24;D_4__Omnitrophica WOR_2 bacterium RIFCSPLOWO2_12_FULL_51_24;D_5__Omnitrophica WOR_2 bacterium RIFCSPLOWO2_12_FULL_51_24	0	5.22111e-05	0	0	0	0	0	0	0	0	0	5.22111e-05	0	0.000104422	0	0	0	0	0
D_0__Bacteria;D_1__Omnitrophicaeota;D_2__metagenome;D_3__metagenome;D_4__metagenome;D_5__metagenome	0.000104422	0.000261056	0.000104422	5.22111e-05	0.000104422	5.22111e-05	0	0	0.000104422	5.22111e-05	0	0	0	0	5.22111e-05	0	5.22111e-05	0	0
D_0__Bacteria;D_1__Omnitrophicaeota;D_2__uncultured Omnitrophica bacterium;D_3__uncultured Omnitrophica bacterium;D_4__uncultured Omnitrophica bacterium;D_5__uncultured Omnitrophica bacterium	0	0	0	5.22111e-05	0.000104422	0.000261056	0	0	0	0	0	0	0	0	0	0	5.22111e-05	0	0
D_0__Bacteria;D_1__Omnitrophicaeota;D_2__uncultured bacterium;D_3__uncultured bacterium;D_4__uncultured bacterium;D_5__uncultured bacterium	0.000104422	0.000417689	0.000522111	5.22111e-05	0.000417689	0.000261056	0.000261056	5.22111e-05	0.000261056	5.22111e-05	5.22111e-05	0.000261056	0.000208845	0.0004699	0.0004699	0.000208845	0.000417689	5.22111e-05	0.000313267
D_0__Bacteria;D_1__Omnitrophicaeota;Other;Other;Other;Other	0.000261056	0.000104422	0.000261056	0.000156633	0.000208845	0.000261056	0.000313267	0.000156633	0.000261056	5.22111e-05	0.000261056	0.000208845	0.000208845	0.000261056	0.000156633	5.22111e-05	0.000365478	0.000104422	0.000417689
D_0__Bacteria;D_1__Patescibacteria;D_2__ABY1;D_3__Candidatus Komeilibacteria;D_4__uncultured bacterium;D_5__uncultured bacterium	0	0	0	0	0	0	0	0	0	5.22111e-05	0	0	0	0	0	0	0	0	0
D_0__Bacteria;D_1__Patescibacteria;D_2__ABY1;D_3__Candidatus Kuenenbacteria;D_4__uncultured bacterium;D_5__uncultured bacterium	0	0.000678745	0.000104422	0	0	0.000261056	0	0	0	0.000208845	0	0	0	5.22111e-05	0	5.22111e-05	0	5.22111e-05	0
D_0__Bacteria;D_1__Patescibacteria;D_2__ABY1;D_3__Candidatus Magasanikbacteria;D_4__uncultured bacterium;D_5__uncultured bacterium	0	0	0.000104422	0	0	0.000208845	0.0004699	0	0	0.000208845	0.000104422	0	5.22111e-05	0	5.22111e-05	0	5.22111e-05	0	5.22111e-05
D_0__Bacteria;D_1__Patescibacteria;D_2__ABY1;D_3__Candidatus Magasanikbacteria;Other;Other	0	5.22111e-05	0	0	0	0	0	0	0	0.000104422	0	0	0	0	0	0	0.000208845	5.22111e-05	0
D_0__Bacteria;D_1__Patescibacteria;D_2__ABY1;D_3__Candidatus Uhrbacteria;Other;Other	0	0	0	0	0	0	0	0	0	5.22111e-05	0	0	5.22111e-05	0.000104422	0	5.22111e-05	5.22111e-05	0	5.22111e-05
D_0__Bacteria;D_1__Patescibacteria;D_2__Berkelbacteria;D_3__uncultured bacterium;D_4__uncultured bacterium;D_5__uncultured bacterium	0.000208845	0.000313267	0.0004699	0	5.22111e-05	0	0	0	0	0.000104422	5.22111e-05	0	0.000104422	0	0	0	5.22111e-05	0.000104422	0
D_0__Bacteria;D_1__Patescibacteria;D_2__Gracilibacteria;D_3__Candidatus Peregrinibacteria;D_4__uncultured bacterium;D_5__uncultured bacterium	0	0	0	0	0	0	0	0	0	0.000104422	0	0	0	0	0	5.22111e-05	0	0	0
D_0__Bacteria;D_1__Patescibacteria;D_2__Gracilibacteria;D_3__Candidatus Peribacteria;D_4__metagenome;D_5__metagenome	0.000104422	5.22111e-05	0.000104422	0	0.000104422	0.000104422	0	0	0	0.000208845	5.22111e-05	5.22111e-05	5.22111e-05	0	5.22111e-05	5.22111e-05	5.22111e-05	0	5.22111e-05
D_0__Bacteria;D_1__Patescibacteria;D_2__Gracilibacteria;D_3__Candidatus Peribacteria;D_4__uncultured bacterium;D_5__uncultured bacterium	0.000626534	5.22111e-05	0.000887589	0	0.000156633	0	0	0	0	0.000783167	0.000208845	0	0	5.22111e-05	0	0.000156633	0.000156633	0.000208845	0.000522111
D_0__Bacteria;D_1__Patescibacteria;D_2__Gracilibacteria;D_3__Candidatus Peribacteria;Other;Other	0.000104422	0	5.22111e-05	0	0	0	0	0	0	0.000208845	0	0	0	0	5.22111e-05	0	5.22111e-05	0	5.22111e-05
D_0__Bacteria;D_1__Patescibacteria;D_2__Gracilibacteria;D_3__JGI 0000069-P22;D_4__uncultured bacterium;D_5__uncultured bacterium	0	0	0	0	0	0	0	0	0	0	0	0.000104422	0.000626534	0	0	0	0	0	0
D_0__Bacteria;D_1__Patescibacteria;D_2__Gracilibacteria;D_3__uncultured bacterium;D_4__uncultured bacterium;D_5__uncultured bacterium	0.000365478	0	0	5.22111e-05	0	0	0	0	0	0	0	0	0	0	0	5.22111e-05	0	0	0
D_0__Bacteria;D_1__Patescibacteria;D_2__Microgenomatia;D_3__Candidatus Collierbacteria;Other;Other	0	0	0	0	0	0	0	5.22111e-05	0	0	0	0	0	0	0	0	0	0	0
D_0__Bacteria;D_1__Patescibacteria;D_2__Microgenomatia;D_3__Candidatus Daviesbacteria;D_4__metagenome;D_5__metagenome	5.22111e-05	0	0	0	0	0	0	0	0	0	0	0.000104422	0	5.22111e-05	0	0	5.22111e-05	0	0
D_0__Bacteria;D_1__Patescibacteria;D_2__Microgenomatia;D_3__Candidatus Daviesbacteria;D_4__uncultured bacterium;D_5__uncultured bacterium	5.22111e-05	0	0.000156633	5.22111e-05	0	0	0	5.22111e-05	0	0.000156633	0	0	0.0004699	0	0	0	0	0	5.22111e-05
D_0__Bacteria;D_1__Patescibacteria;D_2__Microgenomatia;D_3__Candidatus Gottesmanbacteria;D_4__uncultured Microgenomates group bacterium;D_5__uncultured Microgenomates group bacterium	0.000156633	0.000104422	0.000261056	0	0	0	0.000208845	0	0	0	0	0	0	0	5.22111e-05	0	0.000104422	0	0
D_0__Bacteria;D_1__Patescibacteria;D_2__Microgenomatia;D_3__Candidatus Gottesmanbacteria;D_4__uncultured bacterium;D_5__uncultured bacterium	0.0004699	0.000156633	0.000208845	0	0	0.000261056	0.000417689	5.22111e-05	5.22111e-05	0.000104422	0	0.000156633	5.22111e-05	0.000783167	5.22111e-05	5.22111e-05	0.000208845	0.000104422	5.22111e-05
D_0__Bacteria;D_1__Patescibacteria;D_2__Microgenomatia;D_3__Candidatus Pacebacteria;D_4__uncultured bacterium;D_5__uncultured bacterium	0	0	5.22111e-05	5.22111e-05	0	0	0	0	0	0.000156633	0	0	0	0	0	5.22111e-05	0	0	0.000104422
D_0__Bacteria;D_1__Patescibacteria;D_2__Microgenomatia;D_3__Candidatus Shapirobacteria;D_4__uncultured bacterium;D_5__uncultured bacterium	0	0	5.22111e-05	5.22111e-05	5.22111e-05	0.000104422	0	0	5.22111e-05	5.22111e-05	0.000104422	0.000104422	0.000261056	5.22111e-05	5.22111e-05	0.000104422	0.000104422	0	0
D_0__Bacteria;D_1__Patescibacteria;D_2__Microgenomatia;D_3__Candidatus Woesebacteria;D_4__uncultured bacterium;D_5__uncultured bacterium	0.000522111	0.000678745	0.000522111	0	0	0	0.000992012	5.22111e-05	0	0.0004699	0	0.000104422	0.00167076	5.22111e-05	0.000156633	0.000156633	0.000208845	0.0004699	0.000208845
D_0__Bacteria;D_1__Patescibacteria;D_2__Microgenomatia;D_3__Candidatus Woesebacteria;Other;Other	5.22111e-05	0	0.000417689	0	0	0	0	0	0	0	0	0	5.22111e-05	0.000208845	0	0.000104422	0	0	0
D_0__Bacteria;D_1__Patescibacteria;D_2__Parcubacteria;D_3__Candidatus Azambacteria;D_4__Candidatus Azambacteria bacterium GW2011_GWF2_42_22;D_5__Candidatus Azambacteria bacterium GW2011_GWF2_42_22	0	0.000365478	5.22111e-05	0	0	0	0	0	0	0	0	0	0	0	0	5.22111e-05	0	0	0
D_0__Bacteria;D_1__Patescibacteria;D_2__Parcubacteria;D_3__Candidatus Azambacteria;D_4__uncultured bacterium;D_5__uncultured bacterium	0.000104422	0.000730956	0.000104422	0	0	0	0	0	0	0	0	0	0	0	0	0	0	0	0
D_0__Bacteria;D_1__Patescibacteria;D_2__Parcubacteria;D_3__Candidatus Azambacteria;Other;Other	0.000104422	5.22111e-05	0.000261056	5.22111e-05	0.000104422	0	0.000208845	5.22111e-05	5.22111e-05	0	0	0	0	5.22111e-05	0.000104422	0.000208845	0	5.22111e-05	0
D_0__Bacteria;D_1__Patescibacteria;D_2__Parcubacteria;D_3__Candidatus Campbellbacteria;D_4__uncultured soil bacterium;D_5__uncultured soil bacterium	0	0	5.22111e-05	0	0	0	0	0	0	5.22111e-05	0	0	0	0	0	0	0.000104422	0.000156633	5.22111e-05
D_0__Bacteria;D_1__Patescibacteria;D_2__Parcubacteria;D_3__Candidatus Giovannonibacteria;Other;Other	0.000104422	0	0.000626534	0	0	0	0	0	0	0	0	0	0	0	0	0	0	0	0
D_0__Bacteria;D_1__Patescibacteria;D_2__Parcubacteria;D_3__Candidatus Jorgensenbacteria;D_4__Candidatus Adlerbacteria bacterium GW2011_GWC1_50_9;D_5__Candidatus Adlerbacteria bacterium GW2011_GWC1_50_9	0.00229729	0.000261056	0.000783167	0.000156633	5.22111e-05	5.22111e-05	0	0	0	0.000156633	0	0.000208845	0.000104422	5.22111e-05	5.22111e-05	0.000104422	5.22111e-05	0.000104422	0.000156633
D_0__Bacteria;D_1__Patescibacteria;D_2__Parcubacteria;D_3__Candidatus Lloydbacteria;Other;Other	0.000156633	0	0	0	0	0	0	0	0	0	0	0	0	5.22111e-05	5.22111e-05	5.22111e-05	0	0	0
D_0__Bacteria;D_1__Patescibacteria;D_2__Parcubacteria;D_3__Candidatus Moranbacteria;D_4__uncultured bacterium;D_5__uncultured bacterium	5.22111e-05	0	0	5.22111e-05	0	0	0	0	0	0	0	0	5.22111e-05	0	0	0	0	0	0
D_0__Bacteria;D_1__Patescibacteria;D_2__Parcubacteria;D_3__Candidatus Nomurabacteria;D_4__uncultured bacterium;D_5__uncultured bacterium	0.000104422	0.000104422	0.000156633	0	0.000104422	5.22111e-05	0	5.22111e-05	5.22111e-05	0.000522111	0.000104422	0	0.000156633	5.22111e-05	5.22111e-05	0.000104422	0.000417689	0.000104422	0.000156633
D_0__Bacteria;D_1__Patescibacteria;D_2__Parcubacteria;D_3__Candidatus Nomurabacteria;Other;Other	0	0	0	0	0	0	0	0	0	0	0	0	0	0	0	0	0.000156633	0	0
D_0__Bacteria;D_1__Patescibacteria;D_2__Parcubacteria;D_3__Candidatus Ryanbacteria;D_4__Candidatus Giovannonibacteria bacterium GW2011_GWB1_47_6b;D_5__Candidatus Giovannonibacteria bacterium GW2011_GWB1_47_6b	5.22111e-05	0	0.000156633	0	0	0	0	0	0	0	0	0	0	0	0	0	0	0	0
D_0__Bacteria;D_1__Patescibacteria;D_2__Parcubacteria;D_3__Candidatus Staskawiczbacteria;D_4__uncultured bacterium;D_5__uncultured bacterium	0.000574323	0.000156633	0.000678745	0	0	0	0	0	0	5.22111e-05	0	0	0	0	0	0	0	0	0
D_0__Bacteria;D_1__Patescibacteria;D_2__Parcubacteria;D_3__Candidatus Staskawiczbacteria;Other;Other	0.000156633	0.000261056	0.000104422	0	5.22111e-05	0	0	0	0	0	0	0	0	0	0	0	0	0	0
D_0__Bacteria;D_1__Patescibacteria;D_2__Parcubacteria;D_3__Candidatus Yanofskybacteria;D_4__uncultured bacterium;D_5__uncultured bacterium	0	0	0	0	0	0	0	0	0	0.000104422	0	0	0	0	0	0	0	0	0
D_0__Bacteria;D_1__Patescibacteria;D_2__Parcubacteria;D_3__Candidatus Yonathbacteria;Other;Other	5.22111e-05	0	0	0	0	0	0	0	0	0	0	0	0	0	0	0	0.000939801	0	5.22111e-05
D_0__Bacteria;D_1__Patescibacteria;D_2__Parcubacteria;D_3__Candidatus Zambryskibacteria;D_4__Parcubacteria group bacterium GW2011_GWA2_40_14;D_5__Parcubacteria group bacterium GW2011_GWA2_40_14	0.000574323	0.000208845	0.0004699	0	0	0	5.22111e-05	0	5.22111e-05	5.22111e-05	0	0	0	5.22111e-05	5.22111e-05	0.000104422	0.000104422	0	5.22111e-05
D_0__Bacteria;D_1__Patescibacteria;D_2__Parcubacteria;D_3__Candidatus Zambryskibacteria;D_4__Parcubacteria group bacterium GW2011_GWE2_42_14;D_5__Parcubacteria group bacterium GW2011_GWE2_42_14	0.000208845	0.000104422	0.000156633	0	0	0	0.000156633	0	0	0	0	0	0	0	0	0	0.000104422	0	0
D_0__Bacteria;D_1__Patescibacteria;D_2__Parcubacteria;D_3__Candidatus Zambryskibacteria;Other;Other	0	5.22111e-05	0.000208845	0	0	0	0	0	0	0.000156633	0	0.000104422	5.22111e-05	0	5.22111e-05	0	5.22111e-05	0	0
D_0__Bacteria;D_1__Patescibacteria;D_2__Parcubacteria;D_3__GWA2-38-13b;D_4__uncultured bacterium;D_5__uncultured bacterium	5.22111e-05	0	0	0	0	0	0	5.22111e-05	5.22111e-05	0	0	0	0.0004699	0	0	5.22111e-05	0.000104422	0	5.22111e-05
D_0__Bacteria;D_1__Patescibacteria;D_2__Parcubacteria;D_3__uncultured Parcubacteria group bacterium;D_4__uncultured Parcubacteria group bacterium;D_5__uncultured Parcubacteria group bacterium	5.22111e-05	0.000104422	0.0004699	0	0	0	0	0	0	0	0	0.000104422	5.22111e-05	5.22111e-05	0	0	5.22111e-05	0	0.000156633
D_0__Bacteria;D_1__Patescibacteria;D_2__Parcubacteria;D_3__uncultured bacterium;D_4__uncultured bacterium;D_5__uncultured bacterium	0.00631755	0.004699	0.00412468	0.00120086	0.00114865	0.000678745	0.00146191	0.000574323	0.000678745	0.0037592	0.000783167	0.000730956	0.00276719	0.000835378	0.00151412	0.000992012	0.00297604	0.000939801	0.00240171
D_0__Bacteria;D_1__Patescibacteria;D_2__Parcubacteria;D_3__uncultured deep-sea bacterium;D_4__uncultured deep-sea bacterium;D_5__uncultured deep-sea bacterium	5.22111e-05	0	0	0	0	0	0	0	0	0	0	0	0.000104422	0	0	5.22111e-05	0	0	0
D_0__Bacteria;D_1__Patescibacteria;D_2__Parcubacteria;Other;Other;Other	5.22111e-05	0	5.22111e-05	0	0	0	0.000104422	0	0	0.000417689	0	0	0	0	5.22111e-05	0	0	5.22111e-05	0.000156633
D_0__Bacteria;D_1__Patescibacteria;D_2__Saccharimonadia;D_3__Saccharimonadales;D_4__Saccharimonadaceae;D_5__uncultured bacterium	0	0	0	0	0	0	0	0	0	0.000104422	0	0	0	0	0	0	0	0	5.22111e-05
D_0__Bacteria;D_1__Patescibacteria;D_2__Saccharimonadia;D_3__Saccharimonadales;D_4__uncultured bacterium;D_5__uncultured bacterium	0.000156633	0.000156633	0.000261056	0.000313267	0.000156633	0.000156633	0	0	0.000208845	0.00109643	0.0004699	0.000626534	0.00156633	5.22111e-05	5.22111e-05	0.000208845	0.000730956	0.000313267	0.00109643
D_0__Bacteria;D_1__Patescibacteria;D_2__Saccharimonadia;D_3__Saccharimonadales;Other;Other	0.000156633	0.000261056	0	0	5.22111e-05	0.000104422	0.000104422	0	0.000104422	5.22111e-05	0	5.22111e-05	0.000313267	0	0	0	0.000104422	0	0.000104422
D_0__Bacteria;D_1__Planctomycetes;D_2__BD7-11;D_3__uncultured bacterium;D_4__uncultured bacterium;D_5__uncultured bacterium	0.000208845	0	0.000261056	0.000104422	0.000104422	0	0	5.22111e-05	0	5.22111e-05	0.000156633	0	5.22111e-05	0	0	0	0	5.22111e-05	5.22111e-05
D_0__Bacteria;D_1__Planctomycetes;D_2__OM190;D_3__uncultured bacterium;D_4__uncultured bacterium;D_5__uncultured bacterium	0.00114865	0.00224508	0.00135749	0.000365478	0.000626534	0.000730956	0.000992012	0.000992012	0.000574323	0.00224508	0.000574323	0.000313267	0.000261056	0.00720514	0.000783167	0.000783167	0.00501227	0.00255835	0.00135749
D_0__Bacteria;D_1__Planctomycetes;D_2__OM190;Other;Other;Other	5.22111e-05	0.000261056	0	0.000104422	5.22111e-05	0.000156633	0.000104422	5.22111e-05	0	0.000156633	0.000104422	5.22111e-05	0	0.000313267	5.22111e-05	0.000313267	0.000574323	0.000313267	0.000104422
D_0__Bacteria;D_1__Planctomycetes;D_2__Phycisphaerae;D_3__CCM11a;D_4__uncultured bacterium;D_5__uncultured bacterium	0.000104422	0	0.000104422	0	5.22111e-05	0	0	0	0	0.000104422	0.000104422	0	0	5.22111e-05	5.22111e-05	5.22111e-05	0.000104422	0.000104422	0
D_0__Bacteria;D_1__Planctomycetes;D_2__Phycisphaerae;D_3__MSBL9;D_4__KCLunmb-38-53;D_5__uncultured bacterium	0	5.22111e-05	0.000156633	5.22111e-05	5.22111e-05	5.22111e-05	0	0	5.22111e-05	0	0.000104422	5.22111e-05	0	5.22111e-05	0	0	0	5.22111e-05	0
D_0__Bacteria;D_1__Planctomycetes;D_2__Phycisphaerae;D_3__MSBL9;D_4__SG8-4;D_5__uncultured bacterium	5.22111e-05	0	0	5.22111e-05	0	5.22111e-05	0	5.22111e-05	0	0.000104422	0	5.22111e-05	0	0	0	0	0	5.22111e-05	0
D_0__Bacteria;D_1__Planctomycetes;D_2__Phycisphaerae;D_3__Phycisphaerales;D_4__Phycisphaeraceae;D_5__AKYG587	0.00130528	0.000574323	0.00151412	0.000939801	0.000365478	0.000208845	0.000104422	0	5.22111e-05	0.000417689	0.000261056	5.22111e-05	5.22111e-05	0.00135749	0.00104422	0.000835378	0.00208845	0.00156633	0.0014097
D_0__Bacteria;D_1__Planctomycetes;D_2__Phycisphaerae;D_3__Phycisphaerales;D_4__Phycisphaeraceae;D_5__CL500-3	0	0	0	0.000104422	0	0	0	0	0	0	0.000104422	0	0	0	0	0	5.22111e-05	0	0
D_0__Bacteria;D_1__Planctomycetes;D_2__Phycisphaerae;D_3__Phycisphaerales;D_4__Phycisphaeraceae;D_5__SM1A02	0.000730956	0.000626534	0.000730956	0.000156633	0.000156633	0.000156633	0.000156633	0.000313267	0.000208845	0.0004699	5.22111e-05	0.000208845	0.000156633	0.000365478	0.000208845	0.000365478	0.000626534	0.000626534	0.000678745
D_0__Bacteria;D_1__Planctomycetes;D_2__Phycisphaerae;D_3__Phycisphaerales;D_4__Phycisphaeraceae;D_5__Urania-1B-19 marine sediment group	0	0	0	5.22111e-05	0	0	0	0	0	0	0	0	0	0.000104422	0	5.22111e-05	0	5.22111e-05	5.22111e-05
D_0__Bacteria;D_1__Planctomycetes;D_2__Phycisphaerae;D_3__Phycisphaerales;D_4__Phycisphaeraceae;D_5__uncultured	5.22111e-05	0.000208845	5.22111e-05	0	0.000104422	0	0.000104422	0.000156633	0.000261056	0.000313267	0.000104422	0.000208845	5.22111e-05	0.000261056	5.22111e-05	0	0.000104422	0.000104422	5.22111e-05
D_0__Bacteria;D_1__Planctomycetes;D_2__Phycisphaerae;D_3__Pla1 lineage;D_4__uncultured bacterium;D_5__uncultured bacterium	0.000156633	0.000365478	0.000313267	5.22111e-05	0.000104422	0	0.000313267	0	0.000104422	0.000156633	0	0	0.000104422	0.0004699	0.000208845	5.22111e-05	0.000208845	0.000104422	0.000208845
D_0__Bacteria;D_1__Planctomycetes;D_2__Phycisphaerae;D_3__S-70;D_4__uncultured bacterium;D_5__uncultured bacterium	0.000730956	0.00109643	0.00120086	0.000156633	5.22111e-05	0.000156633	0	5.22111e-05	0	5.22111e-05	0	0	0	0.000208845	0.000208845	0.000156633	0.000522111	0.000261056	0.000522111
D_0__Bacteria;D_1__Planctomycetes;D_2__Phycisphaerae;D_3__Tepidisphaerales;D_4__CPla-3 termite group;D_5__metagenome	5.22111e-05	0	0	0	0	0	0	0	0	0	0	0.000365478	0	0	5.22111e-05	0	0	0	0
D_0__Bacteria;D_1__Planctomycetes;D_2__Phycisphaerae;D_3__Tepidisphaerales;D_4__CPla-3 termite group;D_5__uncultured bacterium	5.22111e-05	0	0	0	0	0	0	0	0	0	0.000104422	5.22111e-05	0.000261056	0	0	0	0	0	5.22111e-05
D_0__Bacteria;D_1__Planctomycetes;D_2__Phycisphaerae;D_3__Tepidisphaerales;D_4__CPla-3 termite group;Other	5.22111e-05	0.000365478	0.000208845	0.000208845	0.000104422	0	0.000313267	0.000156633	0	0.000156633	0.000156633	0.000261056	0.000313267	5.22111e-05	5.22111e-05	0	0.000208845	0.000104422	0.000313267
D_0__Bacteria;D_1__Planctomycetes;D_2__Phycisphaerae;D_3__Tepidisphaerales;D_4__Tepidisphaeraceae;D_5__Tepidisphaera	0	0	5.22111e-05	0	0.000104422	0	0	5.22111e-05	0	0	5.22111e-05	0	5.22111e-05	5.22111e-05	0	5.22111e-05	0.000104422	5.22111e-05	0
D_0__Bacteria;D_1__Planctomycetes;D_2__Phycisphaerae;D_3__Tepidisphaerales;D_4__Tepidisphaeraceae;Other	0	0	5.22111e-05	0	0	5.22111e-05	0	0	0	0.000208845	0.000104422	0	0	0	5.22111e-05	0.000104422	5.22111e-05	0.000104422	0.000261056
D_0__Bacteria;D_1__Planctomycetes;D_2__Phycisphaerae;D_3__Tepidisphaerales;D_4__WD2101 soil group;D_5__uncultured bacterium	0.0278285	0.0320054	0.0350337	0.0125307	0.0133138	0.00809273	0.00636976	0.011121	0.0193703	0.0136793	0.0159766	0.0213544	0.0231295	0.00892811	0.0204146	0.0145669	0.0253224	0.0264188	0.0367566
D_0__Bacteria;D_1__Planctomycetes;D_2__Phycisphaerae;D_3__Tepidisphaerales;D_4__WD2101 soil group;D_5__uncultured planctomycete	0.000156633	0.000261056	0.000313267	0.000208845	0.000208845	0	0.000313267	0.000208845	0.000365478	0.000208845	0.000156633	0.000313267	0.000261056	0.000104422	0.000104422	0.000104422	0.000313267	0.000730956	0.000365478
D_0__Bacteria;D_1__Planctomycetes;D_2__Phycisphaerae;D_3__Tepidisphaerales;D_4__WD2101 soil group;Other	0.00208845	0.0014097	0.00130528	0.000365478	0.000208845	0.000104422	0.000208845	0.000156633	0.000208845	0.0004699	0.000156633	0.000730956	0.000417689	0.000104422	0.000208845	0.000156633	0.00109643	0.000365478	0.00167076
D_0__Bacteria;D_1__Planctomycetes;D_2__Phycisphaerae;D_3__mle1-8;D_4__uncultured bacterium;D_5__uncultured bacterium	0.000313267	0.000783167	0.000417689	0.000626534	0.000104422	0.000365478	5.22111e-05	5.22111e-05	5.22111e-05	0.000522111	0.000208845	5.22111e-05	0.000104422	0.000208845	0.0004699	0.000313267	0.0004699	0.000939801	0.000730956
D_0__Bacteria;D_1__Planctomycetes;D_2__Pla3 lineage;D_3__uncultured bacterium;D_4__uncultured bacterium;D_5__uncultured bacterium	0.000208845	0.000104422	0.000208845	0.000156633	0.000104422	0.000104422	0.000104422	5.22111e-05	0.000156633	0.000156633	0.000261056	0	0	0.000783167	0.000156633	0.000156633	0.000156633	0.000208845	0
D_0__Bacteria;D_1__Planctomycetes;D_2__Pla3 lineage;Other;Other;Other	0.000104422	5.22111e-05	5.22111e-05	0	0	0	0	0	0	0	0	0	0	0	0	0	5.22111e-05	0	0
D_0__Bacteria;D_1__Planctomycetes;D_2__Pla4 lineage;D_3__uncultured bacterium;D_4__uncultured bacterium;D_5__uncultured bacterium	0.000574323	0.0014097	0.00151412	0.000313267	0.000261056	5.22111e-05	0.000574323	0.00104422	0.000626534	0.000835378	0.000313267	0.000156633	0.000261056	0.00104422	0.000365478	0.000365478	0.0018796	0.000835378	0.000887589
D_0__Bacteria;D_1__Planctomycetes;D_2__Pla4 lineage;Other;Other;Other	0	5.22111e-05	0.000208845	5.22111e-05	0.000104422	0.000104422	0.000208845	0.000208845	0.000208845	5.22111e-05	0.000104422	0.000104422	0	0.00125307	0	0.000156633	0.000156633	0.000156633	0.000261056
D_0__Bacteria;D_1__Planctomycetes;D_2__Planctomycetacia;D_3__Gemmatales;D_4__Gemmataceae;D_5__Fimbriiglobus	0.000417689	0.000104422	0.000156633	0.000156633	0	5.22111e-05	0	0.000104422	0.000156633	0.000417689	0.000156633	0.000104422	0.000104422	0	5.22111e-05	0.000104422	5.22111e-05	0.000156633	0.000104422
D_0__Bacteria;D_1__Planctomycetes;D_2__Planctomycetacia;D_3__Gemmatales;D_4__Gemmataceae;D_5__Gemmata	0.000939801	0.00151412	0.000783167	0.00109643	0.0014097	0.00109643	0.000522111	0.00109643	0.00151412	0.0018796	0.00208845	0.00172297	0.000730956	0.00161855	0.00125307	0.000783167	0.00198402	0.00224508	0.00287161
D_0__Bacteria;D_1__Planctomycetes;D_2__Planctomycetacia;D_3__Gemmatales;D_4__Gemmataceae;D_5__uncultured	0.00600428	0.00558659	0.00584765	0.00245392	0.00146191	0.00135749	0.000574323	0.000939801	0.00114865	0.0037592	0.00271498	0.00167076	0.0014097	0.0023495	0.00198402	0.00255835	0.00589986	0.00589986	0.00443795
D_0__Bacteria;D_1__Planctomycetes;D_2__Planctomycetacia;D_3__Gemmatales;D_4__Gemmataceae;Other	0	0	0	5.22111e-05	0	0	0	0	0	5.22111e-05	5.22111e-05	0	0	0	5.22111e-05	0	0	5.22111e-05	0
D_0__Bacteria;D_1__Planctomycetes;D_2__Planctomycetacia;D_3__Isosphaerales;D_4__Isosphaeraceae;D_5__Aquisphaera	0.000156633	5.22111e-05	0.000104422	0	5.22111e-05	0	0	0	5.22111e-05	0	0	0	0	0	0	0	0.000156633	0	0
D_0__Bacteria;D_1__Planctomycetes;D_2__Planctomycetacia;D_3__Isosphaerales;D_4__Isosphaeraceae;D_5__Singulisphaera	0.000156633	0.000417689	0.000261056	0.000156633	0.000313267	0.000104422	5.22111e-05	0.000365478	0.000261056	5.22111e-05	0.000313267	0.000156633	0.000626534	5.22111e-05	0.000156633	0.000104422	0.000208845	0.000208845	0.000208845
D_0__Bacteria;D_1__Planctomycetes;D_2__Planctomycetacia;D_3__Isosphaerales;D_4__Isosphaeraceae;D_5__uncultured	0	0.000104422	0.000313267	0.000156633	0	0	0	0.000104422	0	0	0	0	0.000365478	0	0	0	0.000156633	0	0
D_0__Bacteria;D_1__Planctomycetes;D_2__Planctomycetacia;D_3__Isosphaerales;D_4__Isosphaeraceae;Other	0	0	0	0	0	0	0	5.22111e-05	0	0	0	0	0	0	0	0	0	0	0
D_0__Bacteria;D_1__Planctomycetes;D_2__Planctomycetacia;D_3__Pirellulales;D_4__Pirellulaceae;D_5__Pir4 lineage	0.00302825	0.00167076	0.00151412	0.00172297	0.00177518	0.000887589	0.000313267	0.000522111	0.000313267	0.00177518	0.00114865	0.000261056	0.000104422	0.00120086	0.00240171	0.00120086	0.00255835	0.00229729	0.00250613
D_0__Bacteria;D_1__Planctomycetes;D_2__Planctomycetacia;D_3__Pirellulales;D_4__Pirellulaceae;D_5__Pirellula	0.00579544	0.00475121	0.00496006	0.00261056	0.00266277	0.00229729	0.00198402	0.00428131	0.00266277	0.00339372	0.00161855	0.00156633	0.00167076	0.00428131	0.00308046	0.00287161	0.0056388	0.00699629	0.00501227
D_0__Bacteria;D_1__Planctomycetes;D_2__Planctomycetacia;D_3__Pirellulales;D_4__Pirellulaceae;D_5__Rhodopirellula	0	0	0	0	0	0	0	0	0	0	0	5.22111e-05	0	0	5.22111e-05	0	0	0	0
D_0__Bacteria;D_1__Planctomycetes;D_2__Planctomycetacia;D_3__Pirellulales;D_4__Pirellulaceae;D_5__uncultured	0.00214066	0.00214066	0.0018796	0.000783167	0.000887589	0.000887589	0.000522111	0.00114865	0.000574323	0.0014097	0.000678745	0.000365478	0.000939801	0.00151412	0.00161855	0.00114865	0.00224508	0.000939801	0.00120086
D_0__Bacteria;D_1__Planctomycetes;D_2__Planctomycetacia;D_3__Pirellulales;D_4__Pirellulaceae;Other	0	0	0	0	0	5.22111e-05	0	0	0	0	0	0	0	0	0	5.22111e-05	0	5.22111e-05	0
D_0__Bacteria;D_1__Planctomycetes;D_2__Planctomycetacia;D_3__Planctomycetales;D_4__Rubinisphaeraceae;D_5__SH-PL14	0.000156633	0	0	0.000104422	0.000313267	0.000104422	5.22111e-05	0.000156633	0.000156633	0.000208845	0.000104422	5.22111e-05	0	0.000104422	0.000313267	0	0.000156633	0	5.22111e-05
D_0__Bacteria;D_1__Planctomycetes;D_2__Planctomycetacia;D_3__Planctomycetales;D_4__Schlesneriaceae;D_5__Planctopirus	0	0	0.000104422	5.22111e-05	0	5.22111e-05	0.000104422	0.000156633	0	0.000104422	0.000104422	0	0	0	0.000156633	0	0.000104422	5.22111e-05	0
D_0__Bacteria;D_1__Planctomycetes;D_2__Planctomycetacia;D_3__Planctomycetales;D_4__Schlesneriaceae;D_5__Schlesneria	5.22111e-05	5.22111e-05	5.22111e-05	0.000104422	0.000104422	0.000104422	0	0.000104422	5.22111e-05	0.000104422	5.22111e-05	0	0	5.22111e-05	0	5.22111e-05	0.000208845	0	0
D_0__Bacteria;D_1__Planctomycetes;D_2__Planctomycetacia;D_3__Planctomycetales;D_4__uncultured;D_5__metagenome	0	0	0	0	0	0	0	0	5.22111e-05	0	0	0	0	0	0	5.22111e-05	0	0	0
D_0__Bacteria;D_1__Planctomycetes;D_2__Planctomycetacia;D_3__Planctomycetales;D_4__uncultured;D_5__uncultured Planctomyces sp.	0.000992012	0.00214066	0.000887589	5.22111e-05	5.22111e-05	0	0.000104422	5.22111e-05	0.000417689	5.22111e-05	0.000104422	0	5.22111e-05	0.000313267	0	0	0.000887589	0.000208845	0.000313267
D_0__Bacteria;D_1__Planctomycetes;D_2__Planctomycetacia;D_3__Planctomycetales;D_4__uncultured;D_5__uncultured bacterium	0.000835378	0.000626534	0.000574323	0.000522111	0.000730956	0.000365478	0.000783167	0.00125307	0.000678745	0.000678745	0.000208845	0.000313267	0.000156633	0.00114865	0.00104422	0.000522111	0.000992012	0.00135749	0.000574323
D_0__Bacteria;D_1__Planctomycetes;D_2__Planctomycetacia;D_3__uncultured;D_4__uncultured bacterium;D_5__uncultured bacterium	0.000156633	0.000261056	0.000156633	0.000261056	0.000156633	0.000104422	5.22111e-05	0.000104422	0.000156633	0.000365478	0.000365478	0.000365478	0.000313267	0	0.000208845	0.000156633	0.000208845	0.000626534	0.000574323
D_0__Bacteria;D_1__Planctomycetes;D_2__vadinHA49;D_3__metagenome;D_4__metagenome;D_5__metagenome	5.22111e-05	0.000104422	5.22111e-05	5.22111e-05	5.22111e-05	0	0	0	0	5.22111e-05	5.22111e-05	0	0	0	5.22111e-05	0	5.22111e-05	0.000104422	0
D_0__Bacteria;D_1__Planctomycetes;D_2__vadinHA49;D_3__uncultured bacterium;D_4__uncultured bacterium;D_5__uncultured bacterium	0.000522111	0.000156633	0.000887589	0.000156633	0.000208845	0	0.000730956	0.0004699	0.000365478	0.000835378	0.000261056	0.000313267	0.000365478	0	0.000104422	0.000261056	0.000887589	0.000261056	0.000261056
D_0__Bacteria;D_1__Planctomycetes;D_2__vadinHA49;Other;Other;Other	0.000156633	0.000365478	0.000156633	0	0	0	0	0	0	0	0	0	5.22111e-05	0	0	0	0.000156633	0	0
D_0__Bacteria;D_1__Proteobacteria;D_2__Alphaproteobacteria;D_3__Acetobacterales;D_4__Acetobacteraceae;D_5__Roseomonas	5.22111e-05	0	0	0	0	0	5.22111e-05	5.22111e-05	0	0	0	0	5.22111e-05	0	0	0	5.22111e-05	0	0
D_0__Bacteria;D_1__Proteobacteria;D_2__Alphaproteobacteria;D_3__Acetobacterales;D_4__Acetobacteraceae;D_5__uncultured	0.000208845	0.000261056	0.000104422	5.22111e-05	0.000104422	5.22111e-05	0.000104422	5.22111e-05	0.000208845	0.000156633	0.000104422	5.22111e-05	0.000365478	0.000156633	0	0.000261056	0.000261056	0.000156633	0.000417689
D_0__Bacteria;D_1__Proteobacteria;D_2__Alphaproteobacteria;D_3__Acetobacterales;D_4__Acetobacteraceae;Other	0.000156633	0	0	0	0	0	0	0	0	0	5.22111e-05	0	5.22111e-05	5.22111e-05	0	0	0	0.000104422	0
D_0__Bacteria;D_1__Proteobacteria;D_2__Alphaproteobacteria;D_3__Azospirillales;D_4__Inquilinaceae;D_5__Inquilinus	0	0	0	0	0	0	0	0	0	0.000104422	0	5.22111e-05	5.22111e-05	0	0	0	5.22111e-05	0	0
D_0__Bacteria;D_1__Proteobacteria;D_2__Alphaproteobacteria;D_3__Azospirillales;D_4__uncultured;D_5__uncultured bacterium	0.000261056	5.22111e-05	0.000208845	0.000104422	0.000261056	0.000104422	0.000156633	0.000156633	0.000208845	0.000261056	0.000313267	0.000104422	0.000156633	0.000522111	0.000365478	5.22111e-05	0.000156633	5.22111e-05	0.000156633
D_0__Bacteria;D_1__Proteobacteria;D_2__Alphaproteobacteria;D_3__Caulobacterales;D_4__Caulobacteraceae;D_5__Asticcacaulis	5.22111e-05	0	0	0	0	0	0	0	0	5.22111e-05	5.22111e-05	5.22111e-05	0	0	0	5.22111e-05	0.000417689	0	0
D_0__Bacteria;D_1__Proteobacteria;D_2__Alphaproteobacteria;D_3__Caulobacterales;D_4__Caulobacteraceae;D_5__Brevundimonas	0.000156633	5.22111e-05	0.000156633	0.000156633	0.000156633	0.000208845	0.000104422	5.22111e-05	0.000261056	5.22111e-05	0.000104422	0.000156633	0.000104422	0.000104422	0.000156633	0	5.22111e-05	5.22111e-05	0
D_0__Bacteria;D_1__Proteobacteria;D_2__Alphaproteobacteria;D_3__Caulobacterales;D_4__Caulobacteraceae;D_5__Caulobacter	0.000156633	0	5.22111e-05	0.000313267	0.000104422	0	0.000104422	0	0.000104422	0.000104422	0.000365478	0.000261056	5.22111e-05	5.22111e-05	5.22111e-05	5.22111e-05	0.000574323	0.000574323	0.000835378
D_0__Bacteria;D_1__Proteobacteria;D_2__Alphaproteobacteria;D_3__Caulobacterales;D_4__Caulobacteraceae;D_5__Phenylobacterium	0.000365478	0.000261056	0.0004699	0.00125307	0.000574323	0.0004699	0.000678745	0.00156633	0.000730956	0.0014097	0.000678745	0.000887589	0.000574323	0.000522111	0.000313267	0.000313267	0.000730956	0.00203623	0.00114865
D_0__Bacteria;D_1__Proteobacteria;D_2__Alphaproteobacteria;D_3__Caulobacterales;D_4__Caulobacteraceae;D_5__uncultured	5.22111e-05	0	0	0	0	0	0.000104422	0	5.22111e-05	0.000104422	0	5.22111e-05	0.000104422	0	0	5.22111e-05	0	5.22111e-05	0
D_0__Bacteria;D_1__Proteobacteria;D_2__Alphaproteobacteria;D_3__Caulobacterales;D_4__Hyphomonadaceae;D_5__Hirschia	0.000261056	0.000208845	0	0.000365478	0.000313267	0.000156633	0.000313267	0.000522111	0.000522111	0.000313267	0.000104422	5.22111e-05	5.22111e-05	0.000261056	0.0004699	5.22111e-05	0.000574323	0.000313267	0.000626534
D_0__Bacteria;D_1__Proteobacteria;D_2__Alphaproteobacteria;D_3__Caulobacterales;D_4__Hyphomonadaceae;D_5__SWB02	0.00120086	0.000887589	0.000626534	0.000313267	0.000887589	0.000574323	0.000730956	0.000365478	0.000574323	0.000783167	0	0.000156633	0.000208845	0.000939801	0.000887589	0.000208845	0.00193181	0.000992012	0.00193181
D_0__Bacteria;D_1__Proteobacteria;D_2__Alphaproteobacteria;D_3__Caulobacterales;D_4__Hyphomonadaceae;D_5__uncultured	5.22111e-05	0	0	0	0.000104422	0	0	5.22111e-05	5.22111e-05	0.000261056	5.22111e-05	0	0	0	0	0	5.22111e-05	0.000104422	0.000313267
D_0__Bacteria;D_1__Proteobacteria;D_2__Alphaproteobacteria;D_3__Caulobacterales;D_4__Parvularculaceae;D_5__Amphiplicatus	0	0	0	0	0	0	0	0	0	0.000156633	0	0	0	0	0	0	0	0	0
D_0__Bacteria;D_1__Proteobacteria;D_2__Alphaproteobacteria;D_3__Dongiales;D_4__Dongiaceae;D_5__Dongia	0.000574323	0.000522111	0.000365478	0.00245392	0.00109643	0.00104422	0.000887589	0.000835378	0.000417689	0.00464679	0.00496006	0.000992012	0.000574323	0.00548217	0.00297604	0.000783167	0.00459458	0.00960685	0.0037592
D_0__Bacteria;D_1__Proteobacteria;D_2__Alphaproteobacteria;D_3__Elsterales;D_4__Elsteraceae;D_5__uncultured	0.000156633	0.000104422	0.000104422	5.22111e-05	5.22111e-05	0	0	0	5.22111e-05	0	5.22111e-05	0.000104422	0	0	0	0	5.22111e-05	5.22111e-05	0.000104422
D_0__Bacteria;D_1__Proteobacteria;D_2__Alphaproteobacteria;D_3__Elsterales;D_4__uncultured;D_5__uncultured bacterium	0.000156633	0.000208845	5.22111e-05	0	0.000261056	0	5.22111e-05	0.000261056	0	0	0.000104422	0.000365478	0.0004699	5.22111e-05	0.000156633	5.22111e-05	0.000261056	0.000104422	0.000104422
D_0__Bacteria;D_1__Proteobacteria;D_2__Alphaproteobacteria;D_3__Elsterales;D_4__uncultured;Other	0.000417689	0.000417689	0.000104422	0.000156633	5.22111e-05	0.000208845	0.000208845	0.000313267	0.000574323	0	0.000261056	0.000208845	0.00135749	0.000417689	0.000156633	5.22111e-05	0.000261056	0.000208845	0.000365478
D_0__Bacteria;D_1__Proteobacteria;D_2__Alphaproteobacteria;D_3__Holosporales;D_4__Holosporaceae;D_5__uncultured	0	0	0	0	0	5.22111e-05	0	5.22111e-05	5.22111e-05	0	0.000104422	0	0.000104422	0.000104422	0	0	5.22111e-05	0	0
D_0__Bacteria;D_1__Proteobacteria;D_2__Alphaproteobacteria;D_3__Micavibrionales;D_4__Micavibrionaceae;D_5__uncultured	0	5.22111e-05	5.22111e-05	0	0	0	0	0	5.22111e-05	0	0	0	0	0	0	5.22111e-05	5.22111e-05	0	0
D_0__Bacteria;D_1__Proteobacteria;D_2__Alphaproteobacteria;D_3__Micavibrionales;D_4__uncultured;D_5__uncultured bacterium	0	0	0	0	0	0	0	0	0	0	0	0	0.000208845	0	0	0	0	0	0
D_0__Bacteria;D_1__Proteobacteria;D_2__Alphaproteobacteria;D_3__Micropepsales;D_4__Micropepsaceae;D_5__uncultured	0.00318488	0.00548217	0.00276719	0.000730956	0.00109643	0.000365478	0.000835378	0.00130528	0.00208845	0.00167076	0.00177518	0.00130528	0.00976348	0.000992012	0.000939801	0.000835378	0.00271498	0.0018796	0.00323709
D_0__Bacteria;D_1__Proteobacteria;D_2__Alphaproteobacteria;D_3__Paracaedibacterales;D_4__Paracaedibacteraceae;D_5__Candidatus Captivus	0	0	0.000104422	0	0	0	0	0	0	0	0	0	0	0	0	0	0	0	0
D_0__Bacteria;D_1__Proteobacteria;D_2__Alphaproteobacteria;D_3__Paracaedibacterales;D_4__Paracaedibacteraceae;D_5__Candidatus Paracaedibacter	0	5.22111e-05	0	0	0	0	5.22111e-05	0	5.22111e-05	0	0	0	0	0	0	0	0	0	0
D_0__Bacteria;D_1__Proteobacteria;D_2__Alphaproteobacteria;D_3__Reyranellales;D_4__Reyranellaceae;D_5__Reyranella	0.00125307	0.000678745	0.000626534	0.00125307	0.00114865	0.000574323	0.000522111	0.00104422	0.00109643	0.000887589	0.00109643	0.00161855	0.0051689	0.00130528	0.000939801	0.00104422	0.00182739	0.00266277	0.00135749
D_0__Bacteria;D_1__Proteobacteria;D_2__Alphaproteobacteria;D_3__Reyranellales;D_4__Reyranellaceae;D_5__uncultured	5.22111e-05	0	0	0.000261056	0.000208845	0.000156633	0	0	0	0.000104422	0.000104422	5.22111e-05	0	0.000208845	0	0	0.000313267	0.000365478	0.000417689
D_0__Bacteria;D_1__Proteobacteria;D_2__Alphaproteobacteria;D_3__Rhizobiales;D_4__A0839;D_5__metagenome	0	0	0	0	0	0	0	0	0	0	0	0	0	0	5.22111e-05	0	5.22111e-05	5.22111e-05	5.22111e-05
D_0__Bacteria;D_1__Proteobacteria;D_2__Alphaproteobacteria;D_3__Rhizobiales;D_4__A0839;D_5__uncultured bacterium	0.00156633	0.00104422	0.000678745	0.000417689	0.000313267	0.000417689	0.0004699	0.000156633	0.000522111	0.000730956	0	5.22111e-05	0.000104422	0.000730956	0.0004699	0.000313267	0.00114865	0.00135749	0.00151412
D_0__Bacteria;D_1__Proteobacteria;D_2__Alphaproteobacteria;D_3__Rhizobiales;D_4__Beijerinckiaceae;D_5__Bosea	5.22111e-05	0	0	0	0	0	0	5.22111e-05	0	0	0	0	0	0	0.000104422	0	0	5.22111e-05	0
D_0__Bacteria;D_1__Proteobacteria;D_2__Alphaproteobacteria;D_3__Rhizobiales;D_4__Beijerinckiaceae;D_5__Methylobacterium	0	0	0	0	0	5.22111e-05	0	0	0	0	0	0	0	0	0	0	0	0	0
D_0__Bacteria;D_1__Proteobacteria;D_2__Alphaproteobacteria;D_3__Rhizobiales;D_4__Beijerinckiaceae;D_5__Microvirga	5.22111e-05	0	0	0.000156633	0.000678745	0.000104422	0	0.000104422	5.22111e-05	5.22111e-05	0.000104422	0.000104422	0	0	0.000104422	0.000208845	0.000313267	0.000156633	0
D_0__Bacteria;D_1__Proteobacteria;D_2__Alphaproteobacteria;D_3__Rhizobiales;D_4__Beijerinckiaceae;D_5__Psychroglaciecola	0	0	5.22111e-05	5.22111e-05	5.22111e-05	0.000156633	0	0	0	0	5.22111e-05	5.22111e-05	0	0	0	0	0	0	0
D_0__Bacteria;D_1__Proteobacteria;D_2__Alphaproteobacteria;D_3__Rhizobiales;D_4__Beijerinckiaceae;D_5__uncultured	0	0	0	0	0	0	0	0	0	0	0.000104422	0	0	0	0	0	0	0	0
D_0__Bacteria;D_1__Proteobacteria;D_2__Alphaproteobacteria;D_3__Rhizobiales;D_4__Beijerinckiaceae;Other	0.000104422	0	0.000104422	0.000156633	0.000365478	0.000261056	5.22111e-05	5.22111e-05	0.000104422	0.000208845	0.000156633	0.000104422	0.000104422	0.000156633	5.22111e-05	0.000156633	0.000208845	0.000208845	0.000208845
D_0__Bacteria;D_1__Proteobacteria;D_2__Alphaproteobacteria;D_3__Rhizobiales;D_4__Devosiaceae;D_5__Devosia	0.000313267	0.0004699	0.000104422	0.000208845	0.000365478	0.000104422	0.000156633	0.000417689	0.000365478	0.000417689	0.000208845	0.000104422	0.000313267	0.000365478	0.000574323	0.000104422	0.00120086	0.000522111	0.000313267
D_0__Bacteria;D_1__Proteobacteria;D_2__Alphaproteobacteria;D_3__Rhizobiales;D_4__Hyphomicrobiaceae;D_5__Hyphomicrobium	0.000156633	0.000156633	0	0	5.22111e-05	0	0	5.22111e-05	5.22111e-05	0	0	0.000104422	0.000104422	5.22111e-05	0.000156633	0	5.22111e-05	5.22111e-05	0.000104422
D_0__Bacteria;D_1__Proteobacteria;D_2__Alphaproteobacteria;D_3__Rhizobiales;D_4__Hyphomicrobiaceae;D_5__Pedomicrobium	0.00151412	0.00125307	0.00130528	0.000678745	0.000730956	0.000522111	0.000365478	0.000261056	0.0004699	0.00114865	0.00114865	0.000208845	0.000313267	0.00219287	0.0023495	0.00104422	0.00318488	0.00214066	0.00146191
D_0__Bacteria;D_1__Proteobacteria;D_2__Alphaproteobacteria;D_3__Rhizobiales;D_4__KF-JG30-B3;D_5__uncultured bacterium	0.0018796	0.00412468	0.00276719	0.00240171	0.000992012	0.000835378	0.00135749	0.00198402	0.000835378	0.00161855	0.000574323	5.22111e-05	0.000208845	0.00480343	0.00151412	0.00172297	0.0023495	0.00250613	0.00203623
D_0__Bacteria;D_1__Proteobacteria;D_2__Alphaproteobacteria;D_3__Rhizobiales;D_4__Labraceae;D_5__Labrys	0.000104422	0.000104422	0.000104422	0.000156633	5.22111e-05	0	0	5.22111e-05	5.22111e-05	5.22111e-05	0	5.22111e-05	0	0.000104422	5.22111e-05	0.000208845	0.000208845	0.000208845	0.000104422
D_0__Bacteria;D_1__Proteobacteria;D_2__Alphaproteobacteria;D_3__Rhizobiales;D_4__Methyloligellaceae;D_5__uncultured	0.000939801	0.000574323	0.0004699	0.000261056	0.000261056	0.000156633	0.000365478	0.000313267	0.000313267	0.000313267	0.000522111	0.000104422	0.000104422	0.000783167	0.000887589	0.000365478	0.00114865	0.000626534	0.000678745
D_0__Bacteria;D_1__Proteobacteria;D_2__Alphaproteobacteria;D_3__Rhizobiales;D_4__Rhizobiaceae;D_5__Allorhizobium-Neorhizobium-Pararhizobium-Rhizobium	0.000208845	0.000208845	0.000156633	0.000835378	0.000261056	0.000156633	0.000156633	0.000261056	0.000261056	0	0.000365478	0.000208845	0.000626534	0.000208845	0.000208845	5.22111e-05	0.000626534	0.000522111	0.000522111
D_0__Bacteria;D_1__Proteobacteria;D_2__Alphaproteobacteria;D_3__Rhizobiales;D_4__Rhizobiaceae;D_5__Mesorhizobium	0.000313267	0.000261056	0.000156633	0.000156633	0.000156633	5.22111e-05	5.22111e-05	0.000104422	0.000208845	0.0004699	0.0004699	0.000365478	0.00104422	0.000156633	5.22111e-05	0.000261056	0.00104422	0.000730956	0.000417689
D_0__Bacteria;D_1__Proteobacteria;D_2__Alphaproteobacteria;D_3__Rhizobiales;D_4__Rhizobiales Incertae Sedis;D_5__Bauldia	0.000887589	0.000835378	0.000730956	0.000104422	0.000104422	0.000208845	0.000208845	0.000313267	0.000104422	0.000783167	0.000261056	0.000261056	0	0.000208845	0.000313267	0.000104422	0.000417689	0.000365478	0.000417689
D_0__Bacteria;D_1__Proteobacteria;D_2__Alphaproteobacteria;D_3__Rhizobiales;D_4__Rhizobiales Incertae Sedis;D_5__Nordella	0.00224508	0.000887589	0.00130528	0.000678745	0.000939801	0.000730956	0.000626534	0.000365478	0.000313267	0.00167076	0.000730956	0.000783167	0.00104422	0.000783167	0.000835378	0.000730956	0.000992012	0.00114865	0.00182739
D_0__Bacteria;D_1__Proteobacteria;D_2__Alphaproteobacteria;D_3__Rhizobiales;D_4__Rhizobiales Incertae Sedis;D_5__Phreatobacter	5.22111e-05	0	0	0	0	0	0	5.22111e-05	0	5.22111e-05	0.000156633	0	0	0	0	0	5.22111e-05	0	0
D_0__Bacteria;D_1__Proteobacteria;D_2__Alphaproteobacteria;D_3__Rhizobiales;D_4__Rhizobiales Incertae Sedis;D_5__uncultured	0.000261056	0.000208845	0.000104422	0	0	0.000104422	0	5.22111e-05	5.22111e-05	0.000417689	0	0	5.22111e-05	0.000417689	0.000261056	0.000156633	0.000365478	0.000887589	0.000104422
D_0__Bacteria;D_1__Proteobacteria;D_2__Alphaproteobacteria;D_3__Rhizobiales;D_4__Rhodomicrobiaceae;D_5__Rhodomicrobium	5.22111e-05	0.000365478	0	0.000313267	0.000156633	0.000208845	0	0	0	0	0.000208845	5.22111e-05	0.000313267	5.22111e-05	5.22111e-05	0	0.000313267	5.22111e-05	0
D_0__Bacteria;D_1__Proteobacteria;D_2__Alphaproteobacteria;D_3__Rhizobiales;D_4__Xanthobacteraceae;D_5__Bradyrhizobium	0.00600428	0.00402026	0.00412468	0.00323709	0.00402026	0.00135749	0.00125307	0.00203623	0.0032893	0.00297604	0.00391584	0.00302825	0.00443795	0.00203623	0.00193181	0.00276719	0.00663082	0.00344594	0.00344594
D_0__Bacteria;D_1__Proteobacteria;D_2__Alphaproteobacteria;D_3__Rhizobiales;D_4__Xanthobacteraceae;D_5__Pseudolabrys	0.00287161	0.00292382	0.00203623	0.000783167	0.000887589	0.000626534	0.000313267	0.000626534	0.00167076	0.000835378	0.000626534	0.000626534	0.000626534	0.000887589	0.000887589	0.00114865	0.0023495	0.00193181	0.00120086
D_0__Bacteria;D_1__Proteobacteria;D_2__Alphaproteobacteria;D_3__Rhizobiales;D_4__Xanthobacteraceae;D_5__Rhodoplanes	0.00135749	0.000992012	0.000835378	0.000574323	0.000835378	0.000313267	0.000365478	0.000992012	0.000678745	0.000313267	0.000678745	0.000887589	0.000156633	0.000783167	0.000261056	0.0004699	0.00130528	0.000992012	0.00177518
D_0__Bacteria;D_1__Proteobacteria;D_2__Alphaproteobacteria;D_3__Rhizobiales;D_4__Xanthobacteraceae;D_5__uncultured	0.0100768	0.00626534	0.00882368	0.00527333	0.00402026	0.0023495	0.00193181	0.0037592	0.00334151	0.00355036	0.00605649	0.00454237	0.004699	0.00558659	0.00459458	0.00396805	0.00913695	0.00950243	0.00762283
D_0__Bacteria;D_1__Proteobacteria;D_2__Alphaproteobacteria;D_3__Rhizobiales;D_4__Xanthobacteraceae;Other	0.00130528	0.0014097	0.00120086	0.000783167	0.0004699	0.000626534	0.000417689	0.000522111	0.000626534	0.00120086	0.00167076	0.000522111	0.000365478	0.00130528	0.000939801	0.00146191	0.0028194	0.0023495	0.00161855
D_0__Bacteria;D_1__Proteobacteria;D_2__Alphaproteobacteria;D_3__Rhizobiales;D_4__uncultured;D_5__uncultured bacterium	0.000626534	0.000104422	0.000365478	0.000522111	0.000156633	0.000417689	0.000208845	5.22111e-05	0	0.000887589	0.000783167	0.000208845	5.22111e-05	0.0004699	0.000417689	0.000313267	0.000626534	0.000678745	0.000417689
D_0__Bacteria;D_1__Proteobacteria;D_2__Alphaproteobacteria;D_3__Rhizobiales;D_4__uncultured;Other	0	0	0	0	0	0	0	0	0	0	0	0	0	0	5.22111e-05	0	0	0	0
D_0__Bacteria;D_1__Proteobacteria;D_2__Alphaproteobacteria;D_3__Rhodobacterales;D_4__Rhodobacteraceae;D_5__Amaricoccus	0	0	0	0	0	0	0	0	0	0	0	0	0	0	5.22111e-05	5.22111e-05	0	0	0
D_0__Bacteria;D_1__Proteobacteria;D_2__Alphaproteobacteria;D_3__Rhodospirillales;D_4__AEGEAN-169 marine group;D_5__uncultured bacterium	0	0	0	0	0	0	0	5.22111e-05	5.22111e-05	0	0	0	0	0	0	0	0	0	0
D_0__Bacteria;D_1__Proteobacteria;D_2__Alphaproteobacteria;D_3__Rhodospirillales;D_4__Rhodospirillaceae;D_5__uncultured	0.000574323	0.000783167	0.000365478	5.22111e-05	0.000208845	0	0.000208845	0.000522111	0.000417689	5.22111e-05	5.22111e-05	5.22111e-05	0.000208845	0	0.000104422	0.000208845	0.000156633	0.000156633	0.000208845
D_0__Bacteria;D_1__Proteobacteria;D_2__Alphaproteobacteria;D_3__Rhodospirillales;D_4__uncultured;D_5__metagenome	0.000104422	0	5.22111e-05	0	0	0	0	0	0	0	0	0	0	0	0	0	0	0.000156633	0.000104422
D_0__Bacteria;D_1__Proteobacteria;D_2__Alphaproteobacteria;D_3__Rhodospirillales;D_4__uncultured;D_5__uncultured bacterium	0.000104422	0	5.22111e-05	5.22111e-05	5.22111e-05	0	5.22111e-05	0.000104422	5.22111e-05	0	5.22111e-05	5.22111e-05	5.22111e-05	5.22111e-05	5.22111e-05	0	5.22111e-05	0	5.22111e-05
D_0__Bacteria;D_1__Proteobacteria;D_2__Alphaproteobacteria;D_3__Rhodospirillales;D_4__uncultured;Other	0.000208845	0.000104422	5.22111e-05	0	0	0	0	0	5.22111e-05	0	0	0	0	0	0	0	0	0	5.22111e-05
D_0__Bacteria;D_1__Proteobacteria;D_2__Alphaproteobacteria;D_3__Rickettsiales;D_4__Midichloriaceae;D_5__Candidatus Jidaibacter	0.000156633	0	0	0	0	0	0	0	0	0	0	0	0	0	0	0	0	0	0
D_0__Bacteria;D_1__Proteobacteria;D_2__Alphaproteobacteria;D_3__Rickettsiales;D_4__Midichloriaceae;Other	0	0	0	0	0	0	0	0	0	0	0	0	5.22111e-05	0	0	0	0	5.22111e-05	0
D_0__Bacteria;D_1__Proteobacteria;D_2__Alphaproteobacteria;D_3__Rickettsiales;D_4__Mitochondria;Other	0.000156633	5.22111e-05	5.22111e-05	5.22111e-05	5.22111e-05	0.000104422	0.000313267	0.000208845	0.000417689	0	0	0.000156633	0.000156633	0.000104422	0.000156633	5.22111e-05	0.0004699	0.000104422	0.000104422
D_0__Bacteria;D_1__Proteobacteria;D_2__Alphaproteobacteria;D_3__Rickettsiales;D_4__Rickettsiaceae;D_5__Rickettsia	0	0	5.22111e-05	0	0	0	5.22111e-05	5.22111e-05	0	0	0	0	0	0	0	0	0.000104422	0	0
D_0__Bacteria;D_1__Proteobacteria;D_2__Alphaproteobacteria;D_3__Rickettsiales;D_4__Rickettsiaceae;D_5__uncultured	0	0	0	0	5.22111e-05	0	0	0	5.22111e-05	0	0	5.22111e-05	0.000104422	0	5.22111e-05	0	0.000104422	0.000156633	5.22111e-05
D_0__Bacteria;D_1__Proteobacteria;D_2__Alphaproteobacteria;D_3__Rickettsiales;D_4__SM2D12;D_5__uncultured bacterium	0	0	0	0	0	0	0	0	0	0.000104422	0	0	0.000104422	0	0	0	0	0	0
D_0__Bacteria;D_1__Proteobacteria;D_2__Alphaproteobacteria;D_3__Rickettsiales;D_4__SM2D12;Other	0	5.22111e-05	0.000104422	0	0	5.22111e-05	0	0	0	0	0	0	0	0	0	0	0	0	0
D_0__Bacteria;D_1__Proteobacteria;D_2__Alphaproteobacteria;D_3__Sphingomonadales;D_4__Sphingomonadaceae;D_5__Altererythrobacter	5.22111e-05	5.22111e-05	0	0.000156633	0.000261056	0.000156633	0.000104422	0.000156633	0.000626534	0.000417689	0.000261056	0.000104422	0.000104422	5.22111e-05	0.000417689	0.000156633	5.22111e-05	0.000261056	0
D_0__Bacteria;D_1__Proteobacteria;D_2__Alphaproteobacteria;D_3__Sphingomonadales;D_4__Sphingomonadaceae;D_5__Blastomonas	0	0	0	5.22111e-05	0	0	0	0	0	0	0	0	0	0	0.000208845	0	0	0	0
D_0__Bacteria;D_1__Proteobacteria;D_2__Alphaproteobacteria;D_3__Sphingomonadales;D_4__Sphingomonadaceae;D_5__Ellin6055	0.000678745	0.000208845	0	0.000208845	0.000522111	0.000365478	0.000156633	0.000313267	0.000208845	0.000208845	0.000261056	0	5.22111e-05	0.000261056	0.000365478	0.000208845	0.000522111	0.000626534	0.000417689
D_0__Bacteria;D_1__Proteobacteria;D_2__Alphaproteobacteria;D_3__Sphingomonadales;D_4__Sphingomonadaceae;D_5__Novosphingobium	0.000156633	5.22111e-05	5.22111e-05	0.000522111	5.22111e-05	5.22111e-05	0.000104422	0.00109643	0.000156633	0	0	5.22111e-05	0	0	0.000522111	5.22111e-05	5.22111e-05	0.000574323	0.000104422
D_0__Bacteria;D_1__Proteobacteria;D_2__Alphaproteobacteria;D_3__Sphingomonadales;D_4__Sphingomonadaceae;D_5__Sphingobium	0	0	0	0	0.000156633	5.22111e-05	0	5.22111e-05	0.000208845	5.22111e-05	0	0	0	0	5.22111e-05	0	0	0	0
D_0__Bacteria;D_1__Proteobacteria;D_2__Alphaproteobacteria;D_3__Sphingomonadales;D_4__Sphingomonadaceae;D_5__Sphingomonas	0.0100768	0.00929358	0.00924137	0.0135227	0.0120086	0.00809273	0.00877147	0.0296037	0.0332585	0.015089	0.0128962	0.0199969	0.0114342	0.00976348	0.0111732	0.0128962	0.0162899	0.0357646	0.027933
D_0__Bacteria;D_1__Proteobacteria;D_2__Alphaproteobacteria;D_3__Sphingomonadales;D_4__Sphingomonadaceae;D_5__uncultured	0.000783167	0.000783167	0.000835378	0.00109643	0.0004699	0.000313267	0.000104422	0.000261056	0.0004699	0.000678745	0.000783167	0.000730956	0.000365478	0.000365478	0.0004699	0.0004699	0.000730956	0.000678745	0.000887589
D_0__Bacteria;D_1__Proteobacteria;D_2__Alphaproteobacteria;D_3__Tistrellales;D_4__Geminicoccaceae;D_5__Candidatus Alysiosphaera	0	5.22111e-05	0	0	5.22111e-05	5.22111e-05	0	5.22111e-05	5.22111e-05	0	0	0	0	5.22111e-05	5.22111e-05	5.22111e-05	0.000156633	0.000208845	0.000104422
D_0__Bacteria;D_1__Proteobacteria;D_2__Alphaproteobacteria;D_3__Tistrellales;D_4__Geminicoccaceae;D_5__uncultured	0	0	0	5.22111e-05	0	0	0	0	0	0	5.22111e-05	0	0	0	0	0	0	0	0
D_0__Bacteria;D_1__Proteobacteria;D_2__Alphaproteobacteria;D_3__uncultured;D_4__metagenome;D_5__metagenome	0	0	0.000156633	0	0	0	0	0	0	5.22111e-05	0	0	0	0	0	0	0	5.22111e-05	5.22111e-05
D_0__Bacteria;D_1__Proteobacteria;D_2__Alphaproteobacteria;D_3__uncultured;D_4__uncultured alpha proteobacterium;D_5__uncultured alpha proteobacterium	0	0	0	0	0	0	0.000156633	0	0	0	0	0	0	0	0	0	0	0	0
D_0__Bacteria;D_1__Proteobacteria;D_2__Alphaproteobacteria;D_3__uncultured;D_4__uncultured bacterium;D_5__uncultured bacterium	0.000365478	0.00167076	0.00130528	0.000522111	0.0004699	0.0004699	0.00114865	0.000678745	0.00125307	0.00172297	0.000730956	0.000365478	0.000522111	0.000887589	0.000626534	0.000261056	0.0018796	0.00182739	0.00130528
D_0__Bacteria;D_1__Proteobacteria;D_2__Alphaproteobacteria;D_3__uncultured;Other;Other	0.000156633	0.000365478	0.000417689	0.000365478	0.000522111	0.000104422	0	0.000104422	0.000156633	0.000156633	0.000365478	0.000156633	0.000261056	0.000261056	0.000104422	0.000156633	0.000156633	0.000365478	0.000156633
D_0__Bacteria;D_1__Proteobacteria;D_2__Alphaproteobacteria;Other;Other;Other	0.000365478	0.0004699	0.000574323	0.000104422	5.22111e-05	0.000104422	0	0	0	0.000261056	0	0.000104422	0	0	0	5.22111e-05	0.000313267	0.000626534	0.000574323
D_0__Bacteria;D_1__Proteobacteria;D_2__Deltaproteobacteria;D_3__Bdellovibrionales;D_4__Bacteriovoracaceae;D_5__Bacteriovorax	0	0	5.22111e-05	0	0	0	0	0.000156633	5.22111e-05	0	0	0	0	0	0	0	0	5.22111e-05	0
D_0__Bacteria;D_1__Proteobacteria;D_2__Deltaproteobacteria;D_3__Bdellovibrionales;D_4__Bacteriovoracaceae;D_5__Peredibacter	0	0	0	0	0	0	0	0	5.22111e-05	0	0	0	0	0	0	0	5.22111e-05	0	0
D_0__Bacteria;D_1__Proteobacteria;D_2__Deltaproteobacteria;D_3__Bdellovibrionales;D_4__Bdellovibrionaceae;D_5__Bdellovibrio	0.000522111	0.000261056	0.000574323	0.000313267	0.000104422	5.22111e-05	5.22111e-05	0.000156633	0	0.000678745	0.000156633	5.22111e-05	0.000208845	0.000156633	0.000208845	0.000156633	0.000783167	0.000365478	0.000992012
D_0__Bacteria;D_1__Proteobacteria;D_2__Deltaproteobacteria;D_3__Bdellovibrionales;D_4__Bdellovibrionaceae;D_5__OM27 clade	0	0.000104422	0.000104422	0.000313267	0.000261056	0.000261056	0.0004699	0.000678745	0.000156633	0.000261056	5.22111e-05	0.000156633	0	0.000939801	0.000208845	0.000365478	0.000417689	0.000417689	0.000365478
D_0__Bacteria;D_1__Proteobacteria;D_2__Deltaproteobacteria;D_3__Deltaproteobacteria Incertae Sedis;D_4__Syntrophorhabdaceae;D_5__Syntrophorhabdus	5.22111e-05	5.22111e-05	5.22111e-05	0.000156633	5.22111e-05	0	5.22111e-05	0	0.000104422	5.22111e-05	0.000104422	5.22111e-05	0	0.000104422	0.000208845	0	5.22111e-05	5.22111e-05	0
D_0__Bacteria;D_1__Proteobacteria;D_2__Deltaproteobacteria;D_3__Desulfarculales;D_4__Desulfarculaceae;D_5__uncultured	0.00360257	0.00386362	0.00313267	0.00182739	0.00146191	0.00120086	0.000678745	0.0014097	0.000939801	0.0037592	0.00120086	0.00125307	0.000365478	0.00297604	0.0018796	0.00177518	0.00428131	0.00365478	0.00266277
D_0__Bacteria;D_1__Proteobacteria;D_2__Deltaproteobacteria;D_3__Desulfobacterales;D_4__Desulfobacteraceae;D_5__Sva0081 sediment group	0	0	0	0	0	0	0	0	0	0	0	0	0.000104422	0	0	0	0	0	0
D_0__Bacteria;D_1__Proteobacteria;D_2__Deltaproteobacteria;D_3__Desulfobacterales;D_4__Desulfobulbaceae;D_5__Desulfobulbus	0.000156633	5.22111e-05	0.000208845	5.22111e-05	5.22111e-05	5.22111e-05	0	5.22111e-05	5.22111e-05	0	5.22111e-05	5.22111e-05	0.000156633	0.000208845	5.22111e-05	5.22111e-05	0.000156633	0	5.22111e-05
D_0__Bacteria;D_1__Proteobacteria;D_2__Deltaproteobacteria;D_3__Desulfovibrionales;D_4__Desulfomicrobiaceae;D_5__Desulfomicrobium	0	0	5.22111e-05	0	0	5.22111e-05	5.22111e-05	0	0	0	5.22111e-05	0.000156633	0	5.22111e-05	0	5.22111e-05	0.000104422	5.22111e-05	5.22111e-05
D_0__Bacteria;D_1__Proteobacteria;D_2__Deltaproteobacteria;D_3__Desulfovibrionales;D_4__Desulfovibrionaceae;D_5__Desulfovibrio	0	5.22111e-05	0	5.22111e-05	0	0	0	0	5.22111e-05	5.22111e-05	0	0.000104422	5.22111e-05	5.22111e-05	0	5.22111e-05	0	5.22111e-05	0
D_0__Bacteria;D_1__Proteobacteria;D_2__Deltaproteobacteria;D_3__Desulfuromonadales;D_4__Desulfuromonadaceae;D_5__Desulfuromonas	0	0	0	0	0	0	0	0	0	0	0	0	0	0.000313267	0	0	5.22111e-05	0	0
D_0__Bacteria;D_1__Proteobacteria;D_2__Deltaproteobacteria;D_3__Desulfuromonadales;D_4__Geobacteraceae;D_5__Geobacter	0.00214066	0.0056388	0.00135749	0.000313267	0.000261056	0.000522111	0.000730956	0.000574323	0.000156633	0.000730956	0.0004699	0.000365478	0.000208845	0.0023495	0.0004699	0.00109643	0.000574323	0.000678745	0.000835378
D_0__Bacteria;D_1__Proteobacteria;D_2__Deltaproteobacteria;D_3__MBNT15;D_4__uncultured bacterium;D_5__uncultured bacterium	5.22111e-05	0	5.22111e-05	5.22111e-05	0	0	0	5.22111e-05	0	0	0	0	0	0	0	5.22111e-05	0	0	0
D_0__Bacteria;D_1__Proteobacteria;D_2__Deltaproteobacteria;D_3__MBNT15;Other;Other	5.22111e-05	5.22111e-05	0	5.22111e-05	5.22111e-05	0	0	0.000208845	5.22111e-05	0.000313267	0	0	0	0.0004699	0.0004699	5.22111e-05	0.000417689	0.000522111	0.000522111
D_0__Bacteria;D_1__Proteobacteria;D_2__Deltaproteobacteria;D_3__Myxococcales;D_4__27F-1492R;D_5__uncultured bacterium	0.000313267	0.000104422	0.000104422	0	0	0	0	0	5.22111e-05	0	0	0	0	5.22111e-05	0	0	0	0	0
D_0__Bacteria;D_1__Proteobacteria;D_2__Deltaproteobacteria;D_3__Myxococcales;D_4__27F-1492R;Other	0.000261056	0.000365478	0.000261056	0	0	0	0	0	0.000104422	0	0	0	0	0	0	0	0	5.22111e-05	0
D_0__Bacteria;D_1__Proteobacteria;D_2__Deltaproteobacteria;D_3__Myxococcales;D_4__Archangiaceae;D_5__Anaeromyxobacter	0.00730956	0.0084582	0.00783167	0.000208845	0.000104422	5.22111e-05	0.000261056	0.000365478	0.000939801	0.000417689	0.000261056	0	0.000208845	0.000417689	0.000522111	0.000313267	0.000887589	0.00109643	0.00302825
D_0__Bacteria;D_1__Proteobacteria;D_2__Deltaproteobacteria;D_3__Myxococcales;D_4__Archangiaceae;Other	0	0	0	0	0	0	0	0	0	0	0	0	5.22111e-05	0	0	0	0	0	0
[truncated: 217 more rows]

## Sheet: OTU
#OTU ID	AF1	AF2	AF3	CL1	CL2	CL3	CL4	CL5	CL6	GL1	GL2	GL3	GL4	PF1	PF2	PF3	RD1	RD2	RD3	taxonomy
OTU_1380	0	0	0	1	0	2	0	1	0	1	0	1	1	1	3	1	2	1	1	D_0__Bacteria
OTU_1931	0	2	5	0	0	0	0	0	0	0	0	0	0	0	0	0	0	0	0	D_0__Bacteria; D_1__Acidobacteria; D_2__Acidobacteriia; D_3__Acidobacteriales
[truncated: 3,744 more rows]

## Sheet: TOP OTU >0.5%
#OTU ID	AF1	AF2	AF3	CL1	CL2	CL3	CL4	CL5	CL6	GL1	GL2	GL3	GL4	PF1	PF2	PF3	RD1	RD2	RD3		taxonomy
[truncated: 27 more rows]
